# Supplementary material for: Genotyping-by-sequencing-based high-resolution mapping reveals a single candidate gene for the grapevine veraison locus Ver1
Source: Plant Physiol. 2024 May 14;196(1):244–60. doi: 10.1093/plphys/kiae272 (PMC11376399; doi:10.1093/plphys/kiae272)
Supplement: kiae272_Supplementary_Data [file kiae272_supplementary_data.zip]

Archive with 2 entries (2 files):
- Supl_Tables_S1S6_23_04_2024.xlsx
- Supplementary_Data_23_04_2024.pdf
