# Supplementary material for: Genotyping-by-sequencing-based high-resolution mapping reveals a single candidate gene for the grapevine veraison locus Ver1
Source: Plant Physiol. 2024 May 14;196(1):244–60. doi: 10.1093/plphys/kiae272 (PMC11376399; doi:10.1093/plphys/kiae272)
Supplement: kiae272_Supplementary_Data [file kiae272_supplementary_data.zip › Supl_Tables_S1S6_23_04_2024.xlsx]

## Sheet: Supplementary Table S1
Supplementary Table S1. Marker saturation of linkage groups for the integrated SSR and GBS map. LG - linkage group, nloc - number of loci, cM - centimorgan extension of an individual group, SSR - simple sequence repeat, GBS - genotyping by sequencing.
Integrated SSR map					Integrated GBS map
LG	nloc	cM	Average marker distance [cM]		LG	nloc	cM	Average marker distance [cM]
1	31	100.97	3.26		1	123	70.07	0.57
2	11	38.11	3.46		2	112	36.75	0.33
3	18	68.54	3.81		3	124	58.92	0.48
4	30	94.4	3.15		4	115	76.45	0.66
5	18	67.84	3.77		5	133	66.47	0.5
6	12	99.44	8.29		6	111	39.9	0.36
7	22	166.64	7.57		7	125	86.39	0.69
8	17	95.25	5.6		8	123	62.95	0.51
9	12	88.07	7.34		9	121	47.06	0.39
10	13	92.65	7.13		10	112	58.72	0.52
11	14	73.16	5.23		11	122	51.62	0.42
12	25	59.11	2.36		12	122	52.94	0.43
13	20	114.2	5.71		13	111	73	0.66
14	41	76.99	1.88		14	123	63.02	0.51
15	23	75.36	3.28		15	114	58.31	0.51
16	24	70.48	2.94		16	114	54.63	0.48
17	18	60.05	3.34		17	112	49.11	0.44
18	25	125.6	5.02		18	121	92.85	0.77
19	20	54.76	2.74		19	122	53.13	0.44
Mean	20.74	85.35	4.12		Mean	118.95	60.65	0.51
Total	394	1621.61	-		Total	2260	1152.29	-

## Sheet: Supplementary Table S2
Supplementary Table S2. Total QTL (Quantitative trait locus) analysis results. LG - linkage group, %expl - explained phenotypical variance by the QTL.
													LOD-1 confidence interval								LOD-2 confidence interval
QTL nr	Genetic map	QTL method	Phenotypical dataset	Missing data [%]	LG	QTL position [cM]	LOD	Sign. treshold chr-specific	Sign. treshold genome-wide	%expl.	Max LOD marker / max LOD pos		Start marker	[cM]	Phys. pos. reference [bp]	End marker	[cM]	Phys. pos. reference [bp]	[cM] difference	Phys. pos. difference [bp]	Start marker	[cM]	Phys. pos. reference [bp]	End marker	[cM]	Phys. pos. reference [bp]	[cM] difference	Phys. pos. difference [bp]
1	SSR	IM	FP1_1998	36.67	7	42.32	6.74	2.81	4.03	27.87	GF07-16_431		VMC5H5_172	31.6	4878522	GF07-15_251	63.51	7431071	31.91	2552549	VMC5H5_172	31.6	4878522	GF07-15_251	63.51	7431071	31.91	2552549
2	SSR	IM	FP1_1998	36.67	16	48	11.89	2.61	4.03	43.79	UDV-052		VMC3G11	34.61	15157495	GF16-18	51.15	18294446	16.54	3136951	GF16-36_184	27.15	12578116	GF16-28	57.9	20207041	30.75	7628925
3	SSR	IM	FP1_1998	36.67	18	12	3.6	2.79	4.03	16.02	VMC8B5		VMC3E5_110	0	321045	VMCNG1B9	26.22	5645778	26.22	5324733	VMC3E5_110	0	321045	UDV-108_214	125.6	34331476	125.6	34010431
4	SSR	IM	FP1_1999	4.67	2	22	2.97	2.3	4.25	9.12	GF02-34_398		GF02-07	1.71	2068206	GF02-55_215	38.11	14110164	36.41	12041958	UDV-076	0	1949003	GF02-55_215	38.11	14110164	38.11	12161161
5	SSR	IM	FP1_1999	4.67	14	32.84	2.68	2.65	4.25	8.28	VMC2C3		VMC2H12	20.92	10304031	GF14-16_371	75.98	29666483	55.06	19362452	GF14-01	0	262144	GF14-14_284	76.99	30080868	76.99	29818724
6	SSR	IM	FP1_1999	4.67	16	48	20.06	2.64	4.25	47.58	UDV-052		GF16-47_143	41.7	17164776	GF16-18	51.15	18294446	9.45	1129670	VMC3G11	34.61	15157495	GF16-28	57.9	20207041	23.29	5049546
7	SSR	IM	FP2_2008	10	6	96	3.02	2.97	4.22	9.78	GF06-15_380		VMCNG4B9_166	76.26	19540576	GF06-15_380	99.44	22384458	23.18	2843882	GF06-16	0	178206	GF06-15_380	99.44	22384458	99.44	22206252
8	SSR	IM	FP2_2008	10	13	27	3.48	2.7	4.22	11.19	VVS1		VCHR13C	10.94	4526113	UDV-037	49.81	19113618	38.87	14587505	VCHR13C	10.94	4526113	GF13-14	114.2	29048254	103.26	24522141
9	SSR	IM	FP2_2008	10	14	25	2.99	2.82	4.22	9.71	GF14-52		GF14-23	17.13	8264933	GF14-16_371	75.98	29666483	58.86	21401550	GF14-01	0	262144	GF14-14_284	76.99	30080868	76.99	29818724
10	SSR	IM	FP2_2008	10	16	49	20.62	2.64	4.22	50.51	UDV-052		GF16-47_143	41.7	17164776	GF16-28	57.9	20207041	16.2	3042265	VMC3G11	34.61	15157495	GF16-25	58.57	20615311	23.97	5457816
11	SSR	IM	FP1_2009	0.67	2	23	3.11	2.32	4.16	9.17	VRZAG93		GF02-07	1.71	2068206	VMC5G7	33.21	8335117	31.51	6266911	UDV-076	0	1949003	GF02-55_215	38.11	14110164	38.11	12161161
12	SSR	IM	FP1_2009	0.67	7	34	3.3	2.88	4.16	9.71	VMC5H5_172		VRZAG62	7.19	NA	GF07-15_251	63.51	7431071	56.33	NA	VCHR07C	1.01	545941	GF07-15_251	63.51	7431071	62.5	6885130
13	SSR	IM	FP1_2009	0.67	13	28	2.92	2.66	4.16	8.64	UDV-129		VCHR13C	10.94	4526113	GF13-14	114.2	29048254	103.26	24522141	VVIH54	4.55	3434661	GF13-14	114.2	29048254	109.65	25613593
14	SSR	IM	FP1_2009	0.67	16	49	23.62	2.6	4.16	51.81	UDV-052		GF16-47_143	41.7	17164776	GF16-18	51.15	18294446	9.45	1129670	GF16-47_143	41.7	17164776	GF16-28	57.9	20207041	16.2	3042265
15	SSR	IM	FP1_2010	5.33	2	24	2.8	2.42	4.19	8.69	VRZAG93		GF02-07	1.71	2068206	VMC5G7	33.21	8335117	31.51	6266911	UDV-076	0	1949003	GF02-55_215	38.11	14110164	38.11	12161161
16	SSR	IM	FP1_2010	5.33	4	89	2.68	2.67	4.19	8.33	GF04-25		GF04-81	74.44	20201798	GF04-17	94.4	24052477	19.96	3850679	VMCNG2C2.1	5.3	1059294	GF04-17	94.4	24052477	89.09	22993183
17	SSR	IM	FP1_2010	5.33	7	36	6	2.9	4.19	17.67	VMC5H5_172		VRZAG62	7.19	NA	GF07-15_251	63.51	7431071	56.33	NA	VRZAG62	7.19	NA	GF07-15_251	63.51	7431071	56.33	NA
18	SSR	IM	FP1_2010	5.33	16	50	20.38	2.62	4.19	48.36	GF16-18		GF16-47_143	41.7	17164776	GF16-28	57.9	20207041	16.2	3042265	VMC3G11	34.61	15157495	GF16-25	58.57	20615311	23.97	5457816
19	SSR	IM	FP1_2010	5.33	18	12	3.07	2.86	4.19	9.46	VMC8B5		VMC3E5_110	0	321045	GF18-32	33.44	7545211	33.44	7224166	VMC3E5_110	0	321045	VMC8F4.2	46.14	10121021	46.14	9799976
20	SSR	IM	FP1_2011	5.33	7	36	5.45	2.7	4.12	16.2	VMC5H5_172		VRZAG62	7.19	NA	GF07-15_251	63.51	7431071	56.33	NA	VRZAG62	7.19	NA	GF07-15_251	63.51	7431071	56.33	NA
21	SSR	IM	FP1_2011	5.33	16	49	20.95	2.65	4.12	49.32	UDV-052		GF16-47_143	41.7	17164776	GF16-28	57.9	20207041	16.2	3042265	VMC3G11	34.61	15157495	GF16-28	57.9	20207041	23.29	5049546
22	SSR	IM	FP1_2011	5.33	18	0	3.1	2.94	4.12	9.55	VMC3E5_110		VMC3E5_110	0	321045	GF18-32	33.44	7545211	33.44	7224166	VMC3E5_110	0	321045	VMC2D2	85.42	21377207	85.42	21056162
23	SSR	IM	FP2_2011	2.67	13	93	2.6	2.58	4.04	7.89	GF13-12_243		VCHR13C	10.94	4526113	GF13-14	114.2	29048254	103.26	24522141	VVIH54	4.55	3434661	GF13-14	114.2	29048254	109.65	25613593
24	SSR	IM	FP2_2011	2.67	16	49	23.9	2.75	4.04	52.94	UDV-052		GF16-47_143	41.7	17164776	GF16-18	51.15	18294446	9.45	1129670	VMC3G11	34.61	15157495	GF16-28	57.9	20207041	23.29	5049546
25	SSR	IM	FP3_2012	2.67	2	20	2.49	2.22	4.15	7.54	GF02-34_398		GF02-07	1.71	2068206	GF02-55_215	38.11	14110164	36.41	12041958	UDV-076	0	1949003	GF02-55_215	38.11	14110164	38.11	12161161
26	SSR	IM	FP3_2012	2.67	7	31.6	2.89	2.88	4.15	8.7	VMC5H5_172		VRZAG62	7.19	NA	GF07-15_251	63.51	7431071	56.33	NA	GF07-07	0	42249	VMC1A12	153.09	22589377	153.09	22547128
27	SSR	IM	FP3_2012	2.67	16	49	19.01	2.64	4.15	45.1	UDV-052		GF16-47_143	41.7	17164776	GF16-18	51.15	18294446	9.45	1129670	VMC3G11	34.61	15157495	GF16-28	57.9	20207041	23.29	5049546
28	SSR	IM	FP3_2012	2.67	17	47.11	3.43	2.48	4.15	10.25	UDV-092		VCHR17C	26.65	5549710	GF17-03	55.83	12447386	29.19	6897676	VMC6F5_300	10.07	14949598	GF17-07	60.05	17980880	49.98	3031282
29	SSR	IM	FP3_2013	1.33	2	24	3.22	2.25	4.11	9.54	VRZAG93		GF02-07	1.71	2068206	GF02-55_215	38.11	14110164	36.41	12041958	UDV-076	0	1949003	GF02-55_215	38.11	14110164	38.11	12161161
30	SSR	IM	FP3_2013	1.33	7	34	3.65	2.78	4.11	10.74	VMC5H5_172		VRZAG62	7.19	NA	GF07-15_251	63.51	7431071	56.33	NA	VCHR07C	1.01	545941	VMC8D11	141.82	19112200	140.81	18566259
31	SSR	IM	FP3_2013	1.33	16	48	19.16	2.6	4.11	44.91	UDV-052		GF16-47_143	41.7	17164776	GF16-18	51.15	18294446	9.45	1129670	VMC3G11	34.61	15157495	GF16-28	57.9	20207041	23.29	5049546
32	SSR	IM	FP3_2013	1.33	17	47.11	3.58	2.54	4.11	10.55	UDV-092		VRZAG15	33.21	6588726	GF17-07	60.05	17980880	26.84	11392154	VCHR17B	23.2	5017509	GF17-07	60.05	17980880	36.85	12963371
33	SSR	IM	FP3_2014	1.33	2	23	2.52	2.28	4.16	7.55	VRZAG93		GF02-07	1.71	2068206	GF02-55_215	38.11	14110164	36.41	12041958	UDV-076	0	1949003	GF02-55_215	38.11	14110164	38.11	12161161
34	SSR	IM	FP3_2014	1.33	7	31.6	4.14	2.84	4.16	12.09	VMC5H5_172		VRZAG62	7.19	NA	GF07-15_251	63.51	7431071	56.33	NA	VRZAG62	7.19	NA	GF07-15_251	63.51	7431071	56.33	NA
35	SSR	IM	FP3_2014	1.33	13	93	2.85	2.82	4.16	8.48	GF13-12_243		VMCNG1D3_159	38.83	18860462	GF13-14	114.2	29048254	75.36	10187792	VCHR13C	10.94	4526113	GF13-14	114.2	29048254	103.26	24522141
36	SSR	IM	FP3_2014	1.33	16	43	19.18	2.69	4.16	44.95	GF16-48_232		VMC3G11	34.61	15157495	GF16-18	51.15	18294446	16.54	3136951	VMC3G11	34.61	15157495	GF16-28	57.9	20207041	23.29	5049546
37	SSR	IM	FP3_2014	1.33	17	49	3.65	2.47	4.16	10.75	UDV-092		VCHR17C	26.65	5549710	GF17-07	60.05	17980880	33.4	12431170	UDV-072_126	16.64	4390242	GF17-07	60.05	17980880	43.41	13590638
38	SSR	IM	FP3_2015	2	2	22	2.75	2.38	4.21	8.25	GF02-34_398		GF02-07	1.71	2068206	GF02-55_215	38.11	14110164	36.41	12041958	UDV-076	0	1949003	GF02-55_215	38.11	14110164	38.11	12161161
39	SSR	IM	FP3_2015	2	13	27	2.78	2.68	4.21	8.34	VVS1		VCHR13C	10.94	4526113	GF13-14	114.2	29048254	103.26	24522141	VVIH54	4.55	3434661	GF13-14	114.2	29048254	109.65	25613593
40	SSR	IM	FP3_2015	2	16	49	24.3	2.75	4.21	53.3	UDV-052		GF16-47_143	41.7	17164776	GF16-18	51.15	18294446	9.45	1129670	GF16-47_143	41.7	17164776	GF16-18	51.15	18294446	9.45	1129670
41	SSR	IM	FP3_2015	2	17	47.5	5	2.81	4.21	14.51	UDV-092		VRZAG15	33.21	6588726	GF17-03	55.83	12447386	22.62	5858660	VCHR17B	23.2	5017509	GF17-07	60.05	17980880	36.85	12963371
42	SSR	IM	FP3_2016	2.67	7	36	2.94	2.83	4.21	8.84	VMC5H5_172		VRZAG62	7.19	NA	GF07-15_251	63.51	7431071	56.33	NA	VCHR07C	1.01	545941	VMC1A12	153.09	22589377	152.08	22043436
43	SSR	IM	FP3_2016	2.67	16	49	20.97	2.59	4.21	48.39	UDV-052		GF16-47_143	41.7	17164776	GF16-18	51.15	18294446	9.45	1129670	VMC3G11	34.61	15157495	GF16-28	57.9	20207041	23.29	5049546
44	SSR	IM	FP3_2016	2.67	17	49	3.73	2.52	4.21	11.11	UDV-092		VRZAG15	33.21	6588726	GF17-07	60.05	17980880	26.84	11392154	VCHR17B	23.2	5017509	GF17-07	60.05	17980880	36.85	12963371
45	SSR	IM	FP3_2016	2.67	18	32.09	2.9	2.81	4.21	8.76	GF18-26		VMC2A3	3.45	948388	GF18-32	33.44	7545211	29.99	6596823	VMC3E5_110	0	321045	VMC8F4.2	46.14	10121021	46.14	9799976
46	SSR	IM	FP2_2016	6.67	6	2	3.26	3.02	4.07	10.18	GF06-16		GF06-16	0	178206	GF06-15_380	99.44	22384458	99.44	22206252	GF06-16	0	178206	GF06-15_380	99.44	22384458	99.44	22206252
47	SSR	IM	FP2_2016	6.67	7	33	4.6	2.93	4.07	14.03	VMC5H5_172		VRZAG62	7.19	NA	GF07-15_251	63.51	7431071	56.33	NA	GF07-06_111	2.42	648392	GF07-15_251	63.51	7431071	61.09	6782679
48	SSR	IM	FP2_2016	6.67	13	27	3.66	2.69	4.07	11.34	VVS1		VCHR13C	10.94	4526113	VMCNG4E10.1_291	46.81	18523196	35.87	13997083	VCHR13C	10.94	4526113	GF13-14	114.2	29048254	103.26	24522141
49	SSR	IM	FP2_2016	6.67	16	49	22.72	2.57	4.07	52.64	UDV-052		GF16-47_143	41.7	17164776	GF16-28	57.9	20207041	16.2	3042265	GF16-47_143	41.7	17164776	GF16-28	57.9	20207041	16.2	3042265
50	SSR	IM	FP3_2017	2.67	7	32	4.05	2.92	4.12	11.98	VMC5H5_172		VRZAG62	7.19	NA	GF07-15_251	63.51	7431071	56.33	NA	VCHR07C	1.01	545941	GF07-15_251	63.51	7431071	62.5	6885130
51	SSR	IM	FP3_2017	2.67	13	27	3.01	2.76	4.12	9.04	VVS1		VCHR13C	10.94	4526113	GF13-14	114.2	29048254	103.26	24522141	VVIH54	4.55	3434661	GF13-14	114.2	29048254	109.65	25613593
52	SSR	IM	FP3_2017	2.67	16	49	22.9	2.55	4.12	51.43	UDV-052		GF16-47_143	41.7	17164776	GF16-18	51.15	18294446	9.45	1129670	VMC3G11	34.61	15157495	GF16-28	57.9	20207041	23.29	5049546
53	SSR	IM	FP3_2017	2.67	17	47.11	2.94	2.48	4.12	8.85	UDV-092		GF17-11	42.89	8820821	GF17-03	55.83	12447386	12.94	3626565	VCHR17C	26.65	5549710	GF17-07	60.05	17980880	33.4	12431170
54	SSR	IM	FP3_2018	2	13	25.5	2.94	2.88	4.35	8.81	VVS1		VCHR13C	10.94	4526113	GF13-14	114.2	29048254	103.26	24522141	VCHR13C	10.94	4526113	GF13-14	114.2	29048254	103.26	24522141
55	SSR	IM	FP3_2018	2	16	49	28.45	2.83	4.35	58.98	UDV-052		GF16-48_248	46.32	17177215	GF16-18	51.15	18294446	4.83	1117231	GF16-47_143	41.7	17164776	GF16-18	51.15	18294446	9.45	1129670
56	SSR	IM	FP3_2018	2	17	47.11	3.04	2.71	4.35	9.09	UDV-092		UDV-072_126	16.64	4390242	GF17-03	55.83	12447386	39.19	8057144	GF17-09_230	0	1622191	GF17-07	60.05	17980880	60.05	16358689
57	SSR	IM	FP3_2019	0	7	31.6	3.39	2.77	4.24	9.89	VMC5H5_172		VRZAG62	7.19	NA	GF07-15_251	63.51	7431071	56.33	NA	VCHR07C	1.01	545941	GF07-15_251	63.51	7431071	62.5	6885130
58	SSR	IM	FP3_2019	0	16	49	20.52	2.47	4.24	46.74	UDV-052		GF16-47_143	41.7	17164776	GF16-28	57.9	20207041	16.2	3042265	VMC3G11	34.61	15157495	GF16-28	57.9	20207041	23.29	5049546
59	SSR	IM	FP3_2019	0	17	47.11	3.1	2.46	4.24	9.08	UDV-092		VMC3A9	21.84	5115850	GF17-03	55.83	12447386	33.99	7331536	UDV-072_126	16.64	4390242	GF17-07	60.05	17980880	43.41	13590638
60	SSR	IM	FP3_2019	0	18	24	3.46	2.75	4.24	10.09	VMCNG1B9		VMC3E5_110	0	321045	GF18-32	33.44	7545211	33.44	7224166	VMC3E5_110	0	321045	VMC8F4.2	46.14	10121021	46.14	9799976
61	SSR	IM	FP3_2020	1.33	13	25.5	3.34	2.83	4.27	9.88	VVS1		VCHR13C	10.94	4526113	GF13-14	114.2	29048254	103.26	24522141	VCHR13C	10.94	4526113	GF13-14	114.2	29048254	103.26	24522141
62	SSR	IM	FP3_2020	1.33	16	49	30.86	2.9	4.27	61.72	UDV-052		GF16-48_248	46.32	17177215	GF16-18	51.15	18294446	4.83	1117231	GF16-47_143	41.7	17164776	GF16-18	51.15	18294446	9.45	1129670
63	SSR	IM	FP3_2020	1.33	17	47.11	3.1	2.51	4.27	9.2	UDV-092		UDV-072_126	16.64	4390242	GF17-03	55.83	12447386	39.19	8057144	GF17-09_230	0	1622191	GF17-07	60.05	17980880	60.05	16358689
64	SSR	IM	FP3_2020	1.33	18	22	2.98	2.97	4.27	8.85	VMCNG1B9		VMC3E5_110	0	321045	GF18-32	33.44	7545211	33.44	7224166	VMC3E5_110	0	321045	VMC8F4.2	46.14	10121021	46.14	9799976
65	SSR	IM	BLUP	0	2	23	2.55	2.26	4.14	7.52	VRZAG93		GF02-07	1.71	2068206	GF02-55_215	38.11	14110164	36.41	12041958	UDV-076	0	1949003	GF02-55_215	38.11	14110164	38.11	12161161
66	SSR	IM	BLUP	0	7	32	4.2	2.93	4.14	12.11	VMC5H5_172		VRZAG62	7.19	NA	GF07-15_251	63.51	7431071	56.33	NA	GF07-06_111	2.42	648392	GF07-15_251	63.51	7431071	61.09	6782679
67	SSR	IM	BLUP	0	16	49	24.17	2.7	4.14	52.39	UDV-052		GF16-47_143	41.7	17164776	GF16-18	51.15	18294446	9.45	1129670	VMC3G11	34.61	15157495	GF16-28	57.9	20207041	23.29	5049546
68	SSR	IM	BLUP	0	17	47.11	2.85	2.5	4.14	8.38	UDV-092		VRZAG15	33.21	6588726	GF17-03	55.83	12447386	22.62	5858660	UDV-072_126	16.64	4390242	GF17-07	60.05	17980880	43.41	13590638
69	GBS	IM	FP1_1998	36.73	7	25.67	6.29	2.99	4.12	26.77	L51411		L17351	21.93	4940410	L19117	34.54	7267112	12.61	2326702	L322	13.65	4330406	L19117	34.54	7267112	20.89	2936706
70	GBS	IM	FP1_1998	36.73	16	32.85	12.27	2.67	4.12	45.52	L110524		L87342	28.47	16186572	L75933	34.33	17649314	5.85	1462742	L138171	19.94	13517683	L250527	36.71	18824971	16.77	5307288
71	GBS	IM	FP1_1998	36.73	18	13.72	3.11	2.81	4.12	14.29	L32952		L79546	1.99	947024	L80097	17.7	4716981	15.71	3769957	L59348	0	817410	L323743	92.85	34355003	92.85	33537593
72	GBS	IM	FP1_1999	4.76	2	24	3.32	2.6	4.26	10.36	L176976		L6735	14.09	3452693	L26518	36.75	8708394	22.66	5255701	L198197	0	470072	L26518	36.75	8708394	36.75	8238322
73	GBS	IM	FP1_1999	4.76	14	26.45	3.3	2.72	4.26	10.28	L100757		L102038	24.07	12812715	L333365	36.03	22247561	11.96	9434846	L77401	18.33	9114131	L150773	63.02	30256776	44.7	21142645
74	GBS	IM	FP1_1999	4.76	16	32.85	19.44	2.71	4.26	47.25	L110524		L87342	28.47	16186572	L34171	33.58	17441186	5.1	1254614	L87342	28.47	16186572	L167765	35.69	18225294	7.21	2038722
75	GBS	IM	FP2_2008	9.52	13	32.87	3.12	2.84	4.07	10.23	L152407		L22088	26.11	5715617	L51268	45.2	15093407	19.08	9377790	L168746	8.66	1799591	L3431	73	29036697	64.34	27237106
76	GBS	IM	FP2_2008	9.52	14	26.45	3.37	2.82	4.07	11.03	L100757		L46259	20.63	10738842	L133163	34.66	21911962	14.03	11173120	L39189	14.83	6710590	L150773	63.02	30256776	48.19	23546186
77	GBS	IM	FP2_2008	9.52	16	32.85	20.62	2.66	4.07	51.02	L110524		L87342	28.47	16186572	L168504	41.5	20347632	13.03	4161060	L87342	28.47	16186572	L168504	41.5	20347632	13.03	4161060
78	GBS	IM	FP1_2009	0.68	2	25	3.35	2.63	4.04	10.02	L129939		L70544	9.67	2082153	L26518	36.75	8708394	27.08	6626241	L198197	0	470072	L26518	36.75	8708394	36.75	8238322
79	GBS	IM	FP1_2009	0.68	7	22.68	3.31	2.89	4.04	9.93	L51202		L322	13.65	4330406	L19117	34.54	7267112	20.89	2936706	L168078	2.29	693268	L19117	34.54	7267112	32.25	6573844
80	GBS	IM	FP1_2009	0.68	13	27.62	3.25	2.77	4.04	9.75	L52834		L219385	19.97	4604204	L207968	42.13	13387245	22.16	8783041	L157962	15.36	3917448	L3431	73	29036697	57.63	25119249
81	GBS	IM	FP1_2009	0.68	16	32.85	22.65	2.68	4.04	51.06	L110524		L87342	28.47	16186572	L138759	33.96	17619908	5.49	1433336	L87342	28.47	16186572	L161027	38.07	19091536	9.59	2904964
82	GBS	IM	FP1_2010	5.44	2	25	3.11	2.46	4.05	9.8	L129939		L41183	11.72	2726561	L179462	28.1	6007538	16.39	3280977	L198197	0	470072	L26518	36.75	8708394	36.75	8238322
83	GBS	IM	FP1_2010	5.44	4	75.74	2.85	2.8	4.05	9.02	L18126		L99553	61.3	20675612	L22161	76.45	24577132	15.15	3901520	L93145	6.89	1333813	L22161	76.45	24577132	69.56	23243319
84	GBS	IM	FP1_2010	5.44	7	22.68	6.06	2.93	4.05	18.19	L51202		L18232	18.92	4824522	L19117	34.54	7267112	15.62	2442590	L168078	2.29	693268	L19117	34.54	7267112	32.25	6573844
85	GBS	IM	FP1_2010	5.44	16	32.85	19.09	2.72	4.05	46.87	L110524		L87342	28.47	16186572	L168504	41.5	20347632	13.03	4161060	L87342	28.47	16186572	L168504	41.5	20347632	13.03	4161060
86	GBS	IM	FP1_2010	5.44	18	16.33	3.85	2.91	4.05	11.96	L192087		L140279	10.06	2819507	L25397	19.5	5356872	9.44	2537365	L79546	1.99	947024	L177722	29.32	8267808	27.33	7320784
87	GBS	IM	FP1_2011	5.44	7	22.68	6.15	2.98	4.25	18.43	L51202		L18232	18.92	4824522	L19117	34.54	7267112	15.62	2442590	L322	13.65	4330406	L19117	34.54	7267112	20.89	2936706
88	GBS	IM	FP1_2011	5.44	16	32.85	20.5	2.8	4.25	49.3	L110524		L87342	28.47	16186572	L63252	35.35	17735049	6.87	1548477	L87342	28.47	16186572	L168504	41.5	20347632	13.03	4161060
89	GBS	IM	FP1_2011	5.44	18	16.33	3.28	2.84	4.25	10.3	L192087		L79546	1.99	947024	L177722	29.32	8267808	27.33	7320784	L59348	0	817410	L52630	36.48	9608102	36.48	8790692
90	GBS	IM	FP2_2011	2.72	1	25.35	3.24	2.85	4.14	9.91	L119394		L105084	23.66	4196615	L174314	29.68	5248883	6.02	1052268	L109515	18.64	3321567	L159691	70.07	24140923	51.43	20819356
91	GBS	IM	FP2_2011	2.72	7	22.68	3.22	2.94	4.14	9.85	L51202		L40469	14.4	4406594	L19117	34.54	7267112	20.14	2860518	L75989	0	74807	L91247	75.34	22169654	75.34	22094847
92	GBS	IM	FP2_2011	2.72	16	32.85	23.45	2.86	4.14	53.01	L110524		L87342	28.47	16186572	L75933	34.33	17649314	5.85	1462742	L87342	28.47	16186572	L167765	35.69	18225294	7.21	2038722
93	GBS	IM	FP2_2011	2.72	18	5.94	3.05	2.87	4.14	9.36	L38044		L79546	1.99	947024	L222613	27.96	7711223	25.97	6764199	L59348	0	817410	L323743	92.85	34355003	92.85	33537593
94	GBS	IM	FP3_2012	2.72	2	36.75	2.67	2.59	4.11	8.25	L26518		L70544	9.67	2082153	L26518	36.75	8708394	27.08	6626241	L198197	0	470072	L26518	36.75	8708394	36.75	8238322
95	GBS	IM	FP3_2012	2.72	3	15.62	3.31	2.83	4.11	10.1	L179800		L40608	5.17	393789	L128665	19.74	1966053	14.57	1572264	L53446	4.83	335377	L91458	28.53	4104154	23.7	3768777
96	GBS	IM	FP3_2012	2.72	16	32.85	18.9	2.56	4.11	45.59	L110524		L87342	28.47	16186572	L75933	34.33	17649314	5.85	1462742	L87342	28.47	16186572	L184331	39.78	20017139	11.31	3830567
97	GBS	IM	FP3_2012	2.72	17	33.27	3.34	2.66	4.11	10.18	L82652		L11070	16.08	5389794	L60259	49.11	18320531	33.03	12930737	L62905	9.26	3753588	L60259	49.11	18320531	39.85	14566943
98	GBS	IM	FP3_2013	1.36	2	25	3.33	2.63	4.07	10.04	L129939		L6735	14.09	3452693	L26518	36.75	8708394	22.66	5255701	L198197	0	470072	L26518	36.75	8708394	36.75	8238322
99	GBS	IM	FP3_2013	1.36	7	22.68	3.97	3.05	4.07	11.85	L51202		L40469	14.4	4406594	L19117	34.54	7267112	20.14	2860518	L168078	2.29	693268	L193610	36.33	7930099	34.05	7236831
100	GBS	IM	FP3_2013	1.36	16	32.85	18.9	2.79	4.07	45.14	L110524		L87342	28.47	16186572	L75933	34.33	17649314	5.85	1462742	L87342	28.47	16186572	L168504	41.5	20347632	13.03	4161060
101	GBS	IM	FP3_2013	1.36	17	33.27	3.31	2.64	4.07	9.98	L82652		L60584	17.19	5633437	L60259	49.11	18320531	31.93	12687094	L57991	14.25	4808979	L60259	49.11	18320531	34.87	13511552
102	GBS	IM	FP3_2014	1.36	7	21.93	4.26	2.99	4.17	12.66	L17351		L40469	14.4	4406594	L19117	34.54	7267112	20.14	2860518	L46222	7.64	3718785	L193610	36.33	7930099	28.69	4211314
103	GBS	IM	FP3_2014	1.36	16	32.85	18.77	2.7	4.17	44.91	L110524		L87342	28.47	16186572	L75933	34.33	17649314	5.85	1462742	L87342	28.47	16186572	L250527	36.71	18824971	8.23	2638399
104	GBS	IM	FP3_2014	1.36	17	35	3.69	2.55	4.17	11.05	L210768		L60584	17.19	5633437	L60259	49.11	18320531	31.93	12687094	L49205	11.12	4030164	L60259	49.11	18320531	38	14290367
105	GBS	IM	FP3_2015	2.04	2	25	2.71	2.51	4.57	8.31	L129939		L6735	14.09	3452693	L26518	36.75	8708394	22.66	5255701	L198197	0	470072	L26518	36.75	8708394	36.75	8238322
106	GBS	IM	FP3_2015	2.04	16	34	23.68	2.93	4.57	53.11	L138759		L87342	28.47	16186572	L75933	34.33	17649314	5.85	1462742	L87342	28.47	16186572	L167765	35.69	18225294	7.21	2038722
107	GBS	IM	FP3_2015	2.04	17	33.27	4.76	2.82	4.57	14.11	L82653		L60584	17.19	5633437	L25121	39.05	11139742	21.87	5506305	L109127	15.21	5214991	L60259	49.11	18320531	33.9	13105540
108	GBS	IM	FP3_2016	2.72	7	22.68	3.6	2.78	4.16	10.95	L51202		L40469	14.4	4406594	L19117	34.54	7267112	20.14	2860518	L168078	2.29	693268	L120451	41.58	12030302	39.29	11337034
109	GBS	IM	FP3_2016	2.72	16	32.85	20.62	2.79	4.16	48.52	L110524		L87342	28.47	16186572	L138759	33.96	17619908	5.49	1433336	L87342	28.47	16186572	L167765	35.69	18225294	7.21	2038722
110	GBS	IM	FP3_2016	2.72	17	33.27	3.64	2.66	4.16	11.08	L82652		L6449	26.8	7764839	L60259	49.11	18320531	22.31	10555692	L109127	15.21	5214991	L60259	49.11	18320531	33.9	13105540
111	GBS	IM	FP3_2016	2.72	18	26.94	3.04	2.96	4.16	9.33	L37520		L28212	4.45	1295526	L177722	29.32	8267808	24.87	6972282	L79546	1.99	947024	L180705	68.52	22687378	66.53	21740354
112	GBS	IM	FP2_2016	6.12	7	22.68	4.53	2.9	4.15	14.03	L51202		L322	13.65	4330406	L19117	34.54	7267112	20.89	2936706	L168078	2.29	693268	L19117	34.54	7267112	32.25	6573844
113	GBS	IM	FP2_2016	6.12	13	32.87	3.56	2.74	4.15	11.21	L152407		L22088	26.11	5715617	L207968	42.13	13387245	16.01	7671628	L219385	19.97	4604204	L209000	58.2	22737696	38.23	18133492
114	GBS	IM	FP2_2016	6.12	16	32.85	22.61	2.75	4.15	52.98	L110524		L87342	28.47	16186572	L75933	34.33	17649314	5.85	1462742	L87342	28.47	16186572	L184331	39.78	20017139	11.31	3830567
115	GBS	IM	FP3_2017	2.04	7	22.68	4.02	2.91	4.3	12.07	L51202		L46222	7.64	3718785	L19117	34.54	7267112	26.89	3548327	L168078	2.29	693268	L19117	34.54	7267112	32.25	6573844
116	GBS	IM	FP3_2017	2.04	13	27.62	2.88	2.82	4.3	8.81	L52834		L219385	19.97	4604204	L209000	58.2	22737696	38.23	18133492	L219743	0	169828	L3431	73	29036697	73	28866869
117	GBS	IM	FP3_2017	2.04	16	32.85	22.63	2.71	4.3	51.51	L110524		L87342	28.47	16186572	L138759	33.96	17619908	5.49	1433336	L87342	28.47	16186572	L250527	36.71	18824971	8.23	2638399
118	GBS	IM	FP3_2017	2.04	18	16.33	2.91	2.9	4.3	8.88	L192087		L79546	1.99	947024	L177722	29.32	8267808	27.33	7320784	L59348	0	817410	L62944	87.22	33993766	87.22	33176356
119	GBS	IM	FP3_2018	2.04	16	34	28.56	2.75	4.48	59.88	L138759		L87342	28.47	16186572	L75933	34.33	17649314	5.85	1462742	L87342	28.47	16186572	L75933	34.33	17649314	5.85	1462742
120	GBS	IM	FP3_2018	2.04	17	35.65	2.98	2.83	4.48	9.1	L242485		L109127	15.21	5214991	L60259	49.11	18320531	33.9	13105540	L74832	0	1796062	L60259	49.11	18320531	49.11	16524469
121	GBS	IM	FP3_2019	0	13	27.62	3.03	2.93	4.33	9.07	L33536		L52771	21.98	5076314	L91700	33.96	7504497	11.98	2428183	L157962	15.36	3917448	L209000	58.2	22737696	42.84	18820248
122	GBS	IM	FP3_2019	0	16	33	28.39	2.76	4.33	58.92	L110524		L87342	28.47	16186572	L34171	33.58	17441186	5.1	1254614	L87342	28.47	16186572	L75933	34.33	17649314	5.85	1462742
123	GBS	IM	FP3_2019	0	17	18.1	3	2.74	4.33	8.96	L1610		L109127	15.21	5214991	L25121	39.05	11139742	23.84	5924751	L62905	9.26	3753588	L60259	49.11	18320531	39.85	14566943
124	GBS	IM	FP3_2019	0	18	16	3.44	3.07	4.33	10.22	L130647		L28212	4.45	1295526	L177722	29.32	8267808	24.87	6972282	L59348	0	817410	L52630	36.48	9608102	36.48	8790692
125	GBS	IM	FP3_2020	1.36	13	27.62	3.53	3.15	4.46	10.61	L33536		L130879	24.6	5521416	L207968	42.13	13387245	17.52	7865829	L219385	19.97	4604204	L3431	73	29036697	53.03	24432493
126	GBS	IM	FP3_2020	1.36	16	32.85	30.07	2.98	4.46	61.51	L110524		L87342	28.47	16186572	L75933	34.33	17649314	5.85	1462742	L87342	28.47	16186572	L75933	34.33	17649314	5.85	1462742
127	GBS	IM	FP3_2020	1.36	17	33.27	3.13	2.72	4.46	9.48	L126198		L109127	15.21	5214991	L256849	38.37	11027944	23.16	5812953	L74832	0	1796062	L60259	49.11	18320531	49.11	16524469
128	GBS	IM	BLUP	0	2	25	2.7	2.63	4.18	8.11	L129939		L6735	14.09	3452693	L26518	36.75	8708394	22.66	5255701	L198197	0	470072	L26518	36.75	8708394	36.75	8238322
129	GBS	IM	BLUP	0	7	22.68	4.26	3.02	4.18	12.49	L51202		L322	13.65	4330406	L19117	34.54	7267112	20.89	2936706	L168078	2.29	693268	L19117	34.54	7267112	32.25	6573844
130	GBS	IM	BLUP	0	16	32.85	23.66	2.76	4.18	52.35	L110524		L87342	28.47	16186572	L75933	34.33	17649314	5.85	1462742	L87342	28.47	16186572	L54090	37.05	19023788	8.57	2837216
131	GBS	IM	BLUP	0	17	33.27	2.66	2.61	4.18	8	L82652		L60584	17.19	5633437	L60259	49.11	18320531	31.93	12687094	L38686	0.72	1810437	L60259	49.11	18320531	48.39	16510094
132	SSR	CIM	FP1_1998	36.67	16	38.85	16.93	-	4.67	48.73	GF16-48_232		VMC3G11	30.77	15157495	GF16-18	43.99	18294446	13.22	3136951	VMC3G11	30.77	15157495	GF16-18	43.99	18294446	13.22	3136951
133	SSR	CIM	FP1_1999	4.67	14	72.66	4.94	-	4.28	2.93	GF14-15		GF14-18	69.66	28750242	GF14-14_284	73.66	30080868	4	1330626	GF14-35	52.73	24618907	GF14-14_284	73.66	30080868	20.93	5461961
134	SSR	CIM	FP1_1999	4.67	16	41.32	28.8	-	4.28	54.75	UDV-052		GF16-48_248	40.08	17177215	GF16-18	43.99	18294446	3.91	1117231	GF16-47_143	37.04	17164776	GF16-18	43.99	18294446	6.95	1129670
135	SSR	CIM	FP1_1999	4.67	18	48.31	5.82	-	4.28	5.9	GF18-29		VMC8F4.2	42.62	10121021	UDV-117	55.66	13169035	13.04	3048014	GF18-27	41.29	9523864	UDV-117	55.66	13169035	14.37	3645171
136	SSR	CIM	FP2_2008	10	16	41.32	40.86	-	7.54	71.75	UDV-052		GF16-48_248	40.08	17177215	GF16-18	43.99	18294446	3.91	1117231	GF16-48_248	40.08	17177215	GF16-18	43.99	18294446	3.91	1117231
137	SSR	CIM	FP1_2009	0.67	1	88.5	4.88	-	4.86	2.96	pos 88.5		VMC2B3	77.88	19375466	GF01-13_331	91.91	23789755	14.02	4414289	VMC8D1	77.55	19375289	GF01-13_331	91.91	23789755	14.36	4414466
138	SSR	CIM	FP1_2009	0.67	13	26.01	5.32	-	4.86	3.25	UDV-129		VVS1	23.67	6664520	UDV-124	32.69	11412148	9.01	4747628	VCHR13C	10.37	4526113	UDV-124	32.69	11412148	22.32	6886035
139	SSR	CIM	FP1_2009	0.67	14	61.68	6.4	-	4.86	3.46	GF14-40		GF14-07	57.41	25603225	VMC6E1	67.01	27623221	9.6	2019996	GF14-35	52.73	24618907	VMC6E1	67.01	27623221	14.28	3004314
140	SSR	CIM	FP1_2009	0.67	16	41.32	50.53	-	4.86	60.01	UDV-052		GF16-48_248	40.08	17177215	GF16-18	43.99	18294446	3.91	1117231	GF16-48_248	40.08	17177215	GF16-18	43.99	18294446	3.91	1117231
141	SSR	CIM	FP1_2010	5.33	2	20	5.4	-	5.31	3.31	pos 20		GF02-26_385	14.56	NA	VMC5G7	29.1	8335117	14.53	NA	GF02-26_385	14.56	NA	VMC5G7	29.1	8335117	14.53	NA
142	SSR	CIM	FP1_2010	5.33	16	42.5	40.66	-	5.31	59.96	pos 42.5		UDV-052	41.32	17267916	GF16-18	43.99	18294446	2.67	1026530	UDV-052	41.32	17267916	GF16-18	43.99	18294446	2.67	1026530
143	SSR	CIM	FP1_2011	5.33	16	41.32	43.09	-	7.57	71.54	UDV-052		GF16-48_248	40.08	17177215	GF16-18	43.99	18294446	3.91	1117231	GF16-48_248	40.08	17177215	GF16-18	43.99	18294446	3.91	1117231
144	SSR	CIM	FP2_2011	2.67	16	41.32	60.48	-	9.2	81.06	UDV-052		GF16-48_248	40.08	17177215	GF16-18	43.99	18294446	3.91	1117231	GF16-48_248	40.08	17177215	GF16-18	43.99	18294446	3.91	1117231
145	SSR	CIM	FP3_2012	2.67	16	41.32	33.26	-	4.63	55.51	UDV-052		GF16-48_248	40.08	17177215	GF16-18	43.99	18294446	3.91	1117231	GF16-47_143	37.04	17164776	GF16-18	43.99	18294446	6.95	1129670
146	SSR	CIM	FP3_2012	2.67	17	26.71	7.19	-	4.63	7.52	VVIN73		VCHR17C	24.26	5549710	GF17-11	39.35	8820821	15.09	3271111	VMC3A9	20.96	5115850	GF17-11	39.35	8820821	18.39	3704971
147	SSR	CIM	FP3_2013	1.33	16	41.32	28.37	-	4.39	56.35	UDV-052		GF16-47_143	37.04	17164776	GF16-18	43.99	18294446	6.95	1129670	GF16-47_143	37.04	17164776	GF16-18	43.99	18294446	6.95	1129670
148	SSR	CIM	FP3_2014	1.33	16	42	34.21	-	4.91	58.92	pos 42		GF16-48_248	40.08	17177215	GF16-18	43.99	18294446	3.91	1117231	GF16-47_143	37.04	17164776	GF16-18	43.99	18294446	6.95	1129670
149	SSR	CIM	FP3_2015	2	5	2.28	5.88	-	4.61	4.72	GF05-01		GF05-32_380	0	1896357	UDV-106	11.04	4373372	11.04	2477015	GF05-32_380	0	1896357	UDV-106	11.04	4373372	11.04	2477015
150	SSR	CIM	FP3_2015	2	14	59.74	7.59	-	4.61	4.43	GF14-04		GF14-35	52.73	24618907	UDV-025	64.68	27316056	11.95	2697149	GF14-35	52.73	24618907	GF14-05	73	30236861	20.27	5617954
151	SSR	CIM	FP3_2015	2	16	41.32	32.03	-	4.61	46.9	UDV-052		GF16-48_248	40.08	17177215	GF16-18	43.99	18294446	3.91	1117231	GF16-47_143	37.04	17164776	GF16-18	43.99	18294446	6.95	1129670
152	SSR	CIM	FP3_2015	2	17	33	9.48	-	4.61	10.25	pos 33		VCHR17C	24.26	5549710	GF17-11	39.35	8820821	15.09	3271111	VCHR17B	21.59	5017509	GF17-11	39.35	8820821	17.75	3803312
153	SSR	CIM	FP3_2016	2.67	16	41.32	43.19	-	6	68.02	UDV-052		GF16-47_143	37.04	17164776	GF16-18	43.99	18294446	6.95	1129670	GF16-47_143	37.04	17164776	GF16-18	43.99	18294446	6.95	1129670
154	SSR	CIM	FP3_2016	2.67	17	18.5	6.55	-	6	3.65	pos 18.5		VMC3C11.1	5.35	2296673	VRZAG15	30.59	6588726	25.24	4292053	VMC3C11.1	5.35	2296673	GF17-11	39.35	8820821	33.99	6524148
155	SSR	CIM	FP2_2016	6.67	16	41.32	51.22	-	5.02	76.21	UDV-052		GF16-48_248	40.08	17177215	GF16-18	43.99	18294446	3.91	1117231	GF16-48_248	40.08	17177215	GF16-18	43.99	18294446	3.91	1117231
156	SSR	CIM	FP3_2017	2.67	16	41.32	46.52	-	4.65	70.55	UDV-052		GF16-48_248	40.08	17177215	GF16-18	43.99	18294446	3.91	1117231	GF16-48_248	40.08	17177215	GF16-18	43.99	18294446	3.91	1117231
157	SSR	CIM	FP3_2017	2.67	17	26.71	6.16	-	4.65	4.69	VVIN73		VMC3A9	20.96	5115850	GF17-11	39.35	8820821	18.39	3704971	VMC3A9	20.96	5115850	GF17-11	39.35	8820821	18.39	3704971
158	SSR	CIM	FP3_2017	2.67	19	12.39	4.93	-	4.65	3.55	VMC5E9		UDV-023	6.02	2346454	VMC5D11	18.06	5029298	12.04	2682844	VCHR19A	0.67	977698	VMC5D11	18.06	5029298	17.39	4051600
159	SSR	CIM	FP3_2018	2	16	41.32	30.97	-	4.55	57.32	UDV-052		GF16-48_248	40.08	17177215	GF16-18	43.99	18294446	3.91	1117231	GF16-47_143	37.04	17164776	GF16-18	43.99	18294446	6.95	1129670
160	SSR	CIM	FP3_2018	2	17	26.71	5.83	-	4.55	6.98	VVIN73		VMC3A9	20.96	5115850	VRZAG15	30.59	6588726	9.64	1472876	VMC3A9	20.96	5115850	GF17-11	39.35	8820821	18.39	3704971
161	SSR	CIM	FP3_2019	0	14	52.4	6.17	-	4.53	5.98	GF14-34		GF14-03	47.4	23293194	GF14-04	59.74	25783727	12.34	2490533	GF14-10_262	42.62	22942132	GF14-04	59.74	25783727	17.12	2841595
162	SSR	CIM	FP3_2019	0	16	41.32	36.3	-	4.53	58.25	UDV-052		GF16-48_248	40.08	17177215	GF16-18	43.99	18294446	3.91	1117231	GF16-48_248	40.08	17177215	GF16-18	43.99	18294446	3.91	1117231
163	SSR	CIM	FP3_2019	0	17	21.59	6.5	-	4.53	7.19	VCHR17B		UDV-072_126	15.94	4390242	VVIN73	26.71	5636281	10.77	1246039	UDV-072_126	15.94	4390242	VVIN73	26.71	5636281	10.77	1246039
164	SSR	CIM	FP3_2020	1.33	14	60.91	10.78	-	4.64	8.76	UDV-095_122		GF14-35	52.73	24618907	VMC6E1	67.01	27623221	14.28	3004314	GF14-35	52.73	24618907	VMC6E1	67.01	27623221	14.28	3004314
165	SSR	CIM	FP3_2020	1.33	16	41.32	46.39	-	4.64	63.7	UDV-052		GF16-48_248	40.08	17177215	GF16-18	43.99	18294446	3.91	1117231	GF16-12	39.29	16472526	GF16-18	43.99	18294446	4.7	1821920
166	SSR	CIM	FP3_2020	1.33	17	20.44	9.42	-	4.64	7.03	GF17-04_111		UDV-072_126	15.94	4390242	VCHR17C	24.26	5549710	8.31	1159468	VMC2H3	10.32	3684886	VVIN73	26.71	5636281	16.39	1951395
167	SSR	CIM	BLUP	0	14	62.68	8.47	-	5.33	4.3	GF14-42		UDV-095_122	60.91	26102129	VMC6E1	67.01	27623221	6.1	1521092	GF14-35	52.73	24618907	VMC6E1	67.01	27623221	14.28	3004314
168	SSR	CIM	BLUP	0	16	41.32	56.12	-	5.33	74.36	UDV-052		GF16-48_248	40.08	17177215	GF16-18	43.99	18294446	3.91	1117231	GF16-48_248	40.08	17177215	GF16-18	43.99	18294446	3.91	1117231
169	SSR	CIM	BLUP	0	17	26.71	5.38	-	5.33	4.15	VVIN73		VMC3A9	20.96	5115850	GF17-11	39.35	8820821	18.39	3704971	VMC3C11.1	5.35	2296673	GF17-11	39.35	8820821	33.99	6524148
170	GBS	CIM	FP1_1998	36.73	16	32.85	15.07	-	4.71	52.46	L110524		L87342	28.47	16186572	L75933	34.33	17649314	5.85	1462742	L48099	27.11	15876494	L75933	34.33	17649314	7.21	1772820
171	GBS	CIM	FP1_1999	4.76	16	32.85	23.83	-	4.42	52.77	L110524		L26300	31.98	16540722	L34171	33.58	17441186	1.6	900464	L87342	28.47	16186572	L75933	34.33	17649314	5.85	1462742
172	GBS	CIM	FP1_1999	4.76	18	36.48	4.82	-	4.42	6.69	L12513		L41988	29.32	8508192	L26438	41.03	11091784	11.71	2583592	L41988	29.32	8508192	L346588	45.12	12351597	15.8	3843405
173	GBS	CIM	FP2_2008	9.52	16	32.85	37.91	-	4.65	73.08	L110524		L26300	31.98	16540722	L34171	33.58	17441186	1.6	900464	L87342	28.47	16186572	L75933	34.33	17649314	5.85	1462742
174	GBS	CIM	FP1_2009	0.68	16	32.85	38.98	-	4.78	70.76	L110524		L26300	31.98	16540722	L34171	33.58	17441186	1.6	900464	L26300	31.98	16540722	L34171	33.58	17441186	1.6	900464
175	GBS	CIM	FP1_2010	5.44	16	32.85	30.44	-	4.54	63.51	L110524		L26300	31.98	16540722	L161027	38.07	19091536	6.09	2550814	L87342	28.47	16186572	L161027	38.07	19091536	9.59	2904964
176	GBS	CIM	FP1_2011	5.44	16	32.85	37.12	-	4.52	70.74	L110524		L26300	31.98	16540722	L34171	33.58	17441186	1.6	900464	L26300	31.98	16540722	L75933	34.33	17649314	2.34	1108592
177	GBS	CIM	FP2_2011	2.72	16	32.85	50.11	-	4.5	80.05	L110524		L26300	31.98	16540722	L34171	33.58	17441186	1.6	900464	L26300	31.98	16540722	L34171	33.58	17441186	1.6	900464
178	GBS	CIM	FP3_2012	2.72	16	32.85	26.76	-	4.64	54.85	L110524		L87342	28.47	16186572	L75933	34.33	17649314	5.85	1462742	L87342	28.47	16186572	L75933	34.33	17649314	5.85	1462742
179	GBS	CIM	FP3_2012	2.72	17	18.1	6.22	-	4.64	7.72	L1610		L11070	16.08	5389794	L54469	19.97	6182663	3.9	792869	L103547	7.44	3197471	L72954	26.12	7627629	18.68	4430158
180	GBS	CIM	FP3_2013	1.36	14	63.02	5.92	-	4.51	8.03	L150773		L198196	58.9	28649258	L150773	63.02	30256776	4.13	1607518	L74714	50.35	25521696	L150773	63.02	30256776	12.67	4735080
181	GBS	CIM	FP3_2013	1.36	16	32.85	26.23	-	4.51	51.74	L110524		L26300	31.98	16540722	L34171	33.58	17441186	1.6	900464	L87342	28.47	16186572	L75933	34.33	17649314	5.85	1462742
182	GBS	CIM	FP3_2013	1.36	17	18.1	4.72	-	4.51	6.65	L1610		L11070	16.08	5389794	L37816	38.71	11054127	22.63	5664333	L103547	7.44	3197471	L123234	40.41	12327676	32.97	9130205
183	GBS	CIM	FP3_2014	1.36	16	32.85	27.85	-	4.49	55.87	L110524		L26300	31.98	16540722	L34171	33.58	17441186	1.6	900464	L87342	28.47	16186572	L75933	34.33	17649314	5.85	1462742
184	GBS	CIM	FP3_2014	1.36	17	18.1	4.51	-	4.49	5.57	L1610		L49205	11.12	4030164	L256849	38.37	11027944	27.26	6997780	L103547	7.44	3197471	L60259	49.11	18320531	41.67	15123060
185	GBS	CIM	FP3_2015	2.04	16	33.58	23.59	-	4.52	49.32	L209116		L87342	28.47	16186572	L75933	34.33	17649314	5.85	1462742	L87342	28.47	16186572	L167765	35.69	18225294	7.21	2038722
186	GBS	CIM	FP3_2015	2.04	17	18.1	6.35	-	4.52	7.9	L1610		L62905	9.26	3753588	L179902	32.93	9676806	23.67	5923218	L103547	7.44	3197471	L256849	38.37	11027944	30.93	7830473
187	GBS	CIM	FP3_2016	2.72	16	32.85	34.3	-	4.7	66.83	L110524		L26300	31.98	16540722	L34171	33.58	17441186	1.6	900464	L26300	31.98	16540722	L75933	34.33	17649314	2.34	1108592
188	GBS	CIM	FP2_2016	6.12	16	32.85	43.52	-	4.66	76.59	L110524		L26300	31.98	16540722	L75933	34.33	17649314	2.34	1108592	L26300	31.98	16540722	L75933	34.33	17649314	2.34	1108592
189	GBS	CIM	FP3_2017	2.04	15	15.42	4.96	-	4.65	3.34	L118696		L43580	1.8	662474	L202637	28.46	15411009	26.65	14748535	L188125	0	286373	L90719	33.87	16776515	33.87	16490142
190	GBS	CIM	FP3_2017	2.04	16	32.85	38.76	-	4.65	69.36	L110524		L26300	31.98	16540722	L34171	33.58	17441186	1.6	900464	L26300	31.98	16540722	L34171	33.58	17441186	1.6	900464
191	GBS	CIM	FP3_2017	2.04	17	18.61	5.28	-	4.65	3.59	L65810		L109127	15.21	5214991	L65958	21.69	6587578	6.48	1372587	L103547	7.44	3197471	L87283	35.99	10701509	28.55	7504038
192	GBS	CIM	FP3_2018	2.04	16	32.85	28.43	-	4.44	58.84	L110524		L26300	31.98	16540722	L75933	34.33	17649314	2.34	1108592	L87342	28.47	16186572	L75933	34.33	17649314	5.85	1462742
193	GBS	CIM	FP3_2018	2.04	17	17.19	5.46	-	4.44	6.48	L60584		L177905	12.14	4405543	L54469	19.97	6182663	7.84	1777120	L103547	7.44	3197471	L13308	27.71	8183294	20.27	4985823
194	GBS	CIM	FP3_2019	0	14	53.97	4.54	-	4.52	5.56	L143988		L242576	37.43	22733924	L150773	63.02	30256776	25.6	7522852	L25608	32.61	20744235	L150773	63.02	30256776	30.42	9512541
195	GBS	CIM	FP3_2019	0	16	32.85	28.34	-	4.52	56.85	L110524		L26300	31.98	16540722	L34171	33.58	17441186	1.6	900464	L87342	28.47	16186572	L75933	34.33	17649314	5.85	1462742
196	GBS	CIM	FP3_2019	0	17	18.1	5.52	-	4.52	6.68	L1610		L11070	16.08	5389794	L88415	20.31	6302608	4.24	912814	L62905	9.26	3753588	L72954	26.12	7627629	16.86	3874041
197	GBS	CIM	FP3_2020	1.36	14	53.97	6.49	-	4.46	7.58	L5288		L38509	45.01	24171829	L37130	57.54	27662670	12.53	3490841	L93214	43.99	24057023	L150773	63.02	30256776	19.03	6199753
198	GBS	CIM	FP3_2020	1.36	16	32.85	30.04	-	4.46	63.46	L110524		L26300	31.98	16540722	L75933	34.33	17649314	2.34	1108592	L87342	28.47	16186572	L75933	34.33	17649314	5.85	1462742
199	GBS	CIM	FP3_2020	1.36	17	10.77	6.77	-	4.46	7.86	L110914		L103547	7.44	3197471	L54469	19.97	6182663	12.54	2985192	L396452	3.47	2149118	L92979	23.06	7144342	19.58	4995224
200	GBS	CIM	BLUP	0	16	32.85	43.65	-	4.54	75.33	L110524		L26300	31.98	16540722	L34171	33.58	17441186	1.6	900464	L26300	31.98	16540722	L75933	34.33	17649314	2.34	1108592
201	GBS	CIM	BLUP	0	17	10.77	5.67	-	4.54	4.15	L126004		L103547	7.44	3197471	L54469	19.97	6182663	12.54	2985192	L396452	3.47	2149118	L72954	26.12	7627629	22.65	5478511
202	LSME	CIM	FP1_1998	36.73	16	32.91	15.23	-	3.15	52.96	UDV-052		L74630	29.84	16332520	L34171	33.93	17441186	4.09	1108666	L22508	28.14	16039570	L75933	34.27	17649314	6.14	1609744
203	LSME	CIM	FP1_1999	4.76	16	33.25	23.93	-	3.2	54.49	L27366		L128815	32.46	17262831	L34171	33.93	17441186	1.47	178355	L21020	30.86	16429285	L75933	34.27	17649314	3.41	1220029
204	LSME	CIM	FP2_2008	9.52	16	33.25	38.12	-	3.02	73.29	L27366		L128815	32.46	17262831	L34171	33.93	17441186	1.47	178355	L152853	31.17	16430302	L75933	34.27	17649314	3.11	1219012
205	LSME	CIM	FP1_2009	0.68	16	33.25	38.95	-	3.1	70.73	L115367		L128815	32.46	17262831	L34171	33.93	17441186	1.47	178355	L128815	32.46	17262831	L75933	34.27	17649314	1.82	386483
206	LSME	CIM	FP1_2010	5.44	16	33.25	30.5	-	3.08	63.6	L115367		L128815	32.46	17262831	L161027	38.02	19091536	5.56	1828705	L21020	30.86	16429285	L161027	38.02	19091536	7.15	2662251
207	LSME	CIM	FP1_2011	5.44	16	32.91	37.25	-	3.04	70.89	L60798		L128815	32.46	17262831	L34171	33.93	17441186	1.47	178355	L128815	32.46	17262831	L75933	34.27	17649314	1.82	386483
208	LSME	CIM	FP2_2011	2.72	16	33.25	50.24	-	3.02	80.17	L81778		L128815	32.46	17262831	L34171	33.93	17441186	1.47	178355	L128815	32.46	17262831	L34171	33.93	17441186	1.47	178355
209	LSME	CIM	FP3_2012	2.72	16	33.25	26.85	-	3.21	57.89	L27366		L21020	30.86	16429285	L75933	34.27	17649314	3.41	1220029	L21020	30.86	16429285	L75933	34.27	17649314	3.41	1220029
210	LSME	CIM	FP3_2013	1.36	16	32.91	26.28	-	3.09	56.6	L60798		L128815	32.46	17262831	L34171	33.93	17441186	1.47	178355	L21020	30.86	16429285	L75933	34.27	17649314	3.41	1220029
211	LSME	CIM	FP3_2014	1.36	16	33.25	27.8	-	3.11	58.65	L27366		L21020	30.86	16429285	L34171	33.93	17441186	3.07	1011901	L21020	30.86	16429285	L75933	34.27	17649314	3.41	1220029
212	LSME	CIM	FP3_2015	2.04	16	33.93	23.6	-	3.02	52.98	L34171		L21020	30.86	16429285	L75933	34.27	17649314	3.41	1220029	L161232	30.52	16355197	L167765	35.63	18225294	5.11	1870097
213	LSME	CIM	FP3_2016	2.72	16	33.25	34.44	-	3.07	67.01	L50800		L128815	32.46	17262831	L34171	33.93	17441186	1.47	178355	L128815	32.46	17262831	L34171	33.93	17441186	1.47	178355
214	LSME	CIM	FP2_2016	6.12	16	33.25	43.64	-	3.11	76.69	L27366		L128815	32.46	17262831	L75933	34.27	17649314	1.82	386483	L128815	32.46	17262831	L75933	34.27	17649314	1.82	386483
215	LSME	CIM	FP3_2017	2.04	16	33.25	38.76	-	3.07	71.05	L81778		L128815	32.46	17262831	L34171	33.93	17441186	1.47	178355	L128815	32.46	17262831	L34171	33.93	17441186	1.47	178355
216	LSME	CIM	FP3_2018	2.04	16	33.25	28.45	-	3.02	59.74	L27366		L21020	30.86	16429285	L75933	34.27	17649314	3.41	1220029	L21020	30.86	16429285	L75933	34.27	17649314	3.41	1220029
217	LSME	CIM	FP3_2019	0	16	33.25	28.48	-	3.13	59.03	L27366		L128815	32.46	17262831	L34171	33.93	17441186	1.47	178355	L21020	30.86	16429285	L75933	34.27	17649314	3.41	1220029
218	LSME	CIM	FP3_2020	1.36	16	33.25	30.11	-	3.03	61.57	L81778		L128815	32.46	17262831	L75933	34.27	17649314	1.82	386483	L21020	30.86	16429285	L75933	34.27	17649314	3.41	1220029
219	LSME	CIM	BLUP	0	16	33.25	43.82	-	2.96	74.66	L81778		L128815	32.46	17262831	L34171	33.93	17441186	1.47	178355	L128815	32.46	17262831	L34171	33.93	17441186	1.47	178355

## Sheet: Supplementary Table S3
Supplementary Table S3. SSR and GBS markers of the 15.5-18.5 Mb region on chromosome 16 based on Integrated locus-specific marker-enrichment (LSME). SSR - simple sequence repeat, GBS - genotyping by sequencing.
Markername	Segregation type	Chromosome	relative position [cM]	physical position Ref genome[bp]
L292969	ef×eg	16	0	138983
L7468	ef×eg	16	0.77	355450
L184195	ef×eg	16	2.87	878694
L97506	ef×eg	16	3.57	897461
L112257	ef×eg	16	3.57	996797
L39979	ef×eg	16	3.74	1149288
L73298	ef×eg	16	3.91	1156217
L73297	ef×eg	16	3.91	1156347
L85390	ef×eg	16	5.95	1780017
L173525	ef×eg	16	5.95	1813318
L38499	ef×eg	16	6.29	2062156
L38500	ef×eg	16	6.29	2062264
L289899	ef×eg	16	8.08	2432451
L101111	ef×eg	16	8.67	2923707
L28095	ef×eg	16	9.01	3274301
L21609	ef×eg	16	9.01	3416094
L19062	ef×eg	16	9.35	4742971
L170632	ef×eg	16	9.35	4763324
L219080	ef×eg	16	9.35	4782236
L88323	ef×eg	16	9.69	4813815
L20066	ef×eg	16	9.69	4872793
L179519	ef×eg	16	9.69	4966967
L15725	ef×eg	16	9.69	4967247
L19048	ef×eg	16	10.71	5261893
L12838	ef×eg	16	10.71	5447111
L112265	ef×eg	16	11.05	5490626
L88008	ef×eg	16	11.05	5502243
L88007	ef×eg	16	11.05	5502374
L195429	ef×eg	16	11.73	5566108
L80475	ef×eg	16	11.73	5675952
L102530	ef×eg	16	11.73	6012486
L64327	ef×eg	16	11.73	6012900
L64326	ef×eg	16	11.73	6012952
L23099	ef×eg	16	11.73	6075844
L120768	ef×eg	16	11.73	6175172
L1574	ef×eg	16	11.73	6177071
L17077	ef×eg	16	11.74	6192423
L154104	ef×eg	16	14.46	7676477
L130474	ef×eg	16	14.46	7688116
L47289	ef×eg	16	14.46	7786971
L198292	ef×eg	16	14.46	7849157
L114450	ef×eg	16	14.46	7904273
L114449	ef×eg	16	14.46	7904476
L45451	ef×eg	16	14.8	7907142
L118180	ef×eg	16	14.8	8375278
L21211	nn×np	16	14.8	8731507
L7397	lm×ll	16	14.8	9306181
L112524	nn×np	16	16.03	9747035
L104854	ab×cd	16	17.27	10285486
L104133	ef×eg	16	17.67	10599590
L58555	nn×np	16	17.67	10612259
L185928	lm×ll	16	18.9	12203343
L29798	ef×eg	16	18.9	12301473
L162127	ef×eg	16	18.9	12363841
L53651	ab×cd	16	18.9	12730442
L53650	lm×ll	16	18.9	12730501
L34086	ef×eg	16	19.24	13007580
L90562	nn×np	16	19.24	13010622
L46993	ef×eg	16	19.24	13391906
L60427	lm×ll	16	19.58	13429475
L114962	ef×eg	16	19.58	13492446
L138171	ef×eg	16	19.94	13517683
L196029	lm×ll	16	23.63	14036945
L79589	lm×ll	16	23.63	14585019
L84631	lm×ll	16	24.68	14932368
L170156	ef×eg	16	24.68	14978443
L29276	ef×eg	16	25.41	15319194
L29275	ef×eg	16	25.41	15319289
L63024	lm×ll	16	25.83	15486010
L36182	ab×cd	16	27.11	15545710
L114642	ef×eg	16	27.11	15549939
L107201	nn×np	16	27.11	15563900
L248769	nn×np	16	27.11	15564078
L30703	lm×ll	16	27.11	15649820
L151247	ef×eg	16	27.11	15649934
L97179	nn×np	16	27.11	15808237
L130748	ef×eg	16	27.11	15827552
L6981	lm×ll	16	27.11	15857448
L62391	ef×eg	16	27.11	15868286
L73527	lm×ll	16	27.11	15870293
L86479	ef×eg	16	27.11	15870365
L48099	lm×ll	16	27.11	15876494
L31301	nn×np	16	27.8	15905928
L79527	nn×np	16	27.8	15906028
L79526	nn×np	16	27.8	15906099
L51965	ab×cd	16	27.8	15906798
L218094	ef×eg	16	27.8	15927407
L88081	nn×np	16	27.8	15927526
L88401	ef×eg	16	27.8	15927985
L32754	lm×ll	16	27.8	15963316
L32753	ab×cd	16	27.97	15963400
L192776	lm×ll	16	28.14	15987882
L84514	ab×cd	16	28.14	15999900
L22508	ef×eg	16	28.14	16039570
L22507	nn×np	16	28.25	16039691
L72336	nn×np	16	28.36	16048377
L149475	ef×eg	16	28.48	16054544
L3561	ef×eg	16	28.48	16054606
L241	nn×np	16	28.48	16063667
L242	ab×cd	16	28.48	16063747
L17308	nn×np	16	28.48	16067031
L101656	ef×eg	16	28.48	16067066
L134220	nn×np	16	28.48	16157435
L68335	ab×cd	16	28.48	16186393
L68334	ef×eg	16	28.48	16186472
L87342	ef×eg	16	28.48	16186572
L41130	nn×np	16	28.48	16190688
L55871	lm×ll	16	28.48	16215019
L245076	ab×cd	16	28.48	16215163
L157868	nn×np	16	28.48	16233627
L58254	ab×cd	16	28.48	16233789
L115118	nn×np	16	28.48	16237031
L24383	lm×ll	16	29.16	16250419
L16178	lm×ll	16	29.16	16250474
L74630	ef×eg	16	29.84	16332520
L18374	nn×np	16	30.52	16347151
L18375	nn×np	16	30.52	16347263
L161232	lm×ll	16	30.52	16355197
L21020	lm×ll	16	30.86	16429285
L152853	nn×np	16	31.17	16430302
L29744	lm×ll	16	31.21	16448036
GF16-12	ab×cd	16	31.21	16472526
L82089	lm×ll	16	31.32	16523681
L82090	lm×ll	16	31.43	16523744
L26300	lm×ll	16	31.55	16540722
L195600	nn×np	16	31.55	16547125
L101258	lm×ll	16	31.55	16550149
L53585	lm×ll	16	31.68	16994094
GF16-47_143	lm×ll	16	31.81	17164776
L4097	lm×ll	16	31.93	17168465
GF16-48_232	lm×ll	16	32.06	17177215
L142244	lm×ll	16	32.19	17218640
L278318	lm×ll	16	32.32	17262788
L128815	ef×eg	16	32.46	17262831
UDV-052	ab×cd	16	32.91	17267916
L60798	lm×ll	16	32.91	17334986
L15687	ef×eg	16	32.91	17335293
L115367	ef×eg	16	33.25	17361224
L267346	lm×ll	16	33.25	17375922
L130803	lm×ll	16	33.25	17380310
L110524	lm×ll	16	33.25	17380814
L27366	ef×eg	16	33.25	17387603
L81778	lm×ll	16	33.25	17398203
L112726	lm×ll	16	33.25	17412109
L171240	ef×eg	16	33.25	17412359
L50800	nn×np	16	33.25	17437541
L34171	lm×ll	16	33.93	17441186
L85521	lm×ll	16	33.93	17516602
L85522	ef×eg	16	33.93	17516690
L62682	ef×eg	16	33.93	17520886
L212278	lm×ll	16	33.93	17544784
L2264	lm×ll	16	33.93	17546188
L149760	lm×ll	16	33.93	17553176
L198933	lm×ll	16	33.93	17572995
L21826	lm×ll	16	33.93	17575706
L66995	nn×np	16	33.93	17606892
L209116	ef×eg	16	33.93	17612827
L138759	ef×eg	16	33.93	17619908
L138760	lm×ll	16	33.93	17620077
L75933	ef×eg	16	34.27	17649314
L178485	nn×np	16	34.27	17653547
L62807	ef×eg	16	34.27	17680714
L63252	ef×eg	16	35.29	17735049
L334777	lm×ll	16	35.29	17736253
L39772	ef×eg	16	35.29	18069422
L71114	lm×ll	16	35.29	18069532
L167765	ab×cd	16	35.63	18225294
L227989	lm×ll	16	35.63	18229620
L100319	lm×ll	16	35.63	18229832
L135417	lm×ll	16	35.63	18247073
L17398	ab×cd	16	35.63	18269417
L23267	nn×np	16	35.63	18275410
GF16-18	ab×cd	16	35.63	18294446
L131877	lm×ll	16	35.63	18309125
L253513	ef×eg	16	35.63	18309266
L70376	lm×ll	16	35.63	18312572
L104642	ef×eg	16	35.63	18334786
L104643	nn×np	16	35.63	18334846
L154692	ef×eg	16	35.63	18346908
L204508	ef×eg	16	35.63	18395452
L109549	lm×ll	16	35.64	18428419
L37811	ab×cd	16	35.64	18442519
L37810	ab×cd	16	35.64	18442703
L174401	ef×eg	16	35.64	18468372
L147245	ef×eg	16	35.64	18482176
L135943	ef×eg	16	35.64	18490655
L124768	ef×eg	16	35.64	18498994
L250527	ab×cd	16	36.66	18824971
L54090	ab×cd	16	37	19023788
L161027	ef×eg	16	38.02	19091536
L12725	ef×eg	16	38.02	19273346
L184331	lm×ll	16	39.73	20017139
L168504	ef×eg	16	41.45	20347632
L30937	ef×eg	16	41.45	20592387
L64021	ef×eg	16	41.45	20634405
L126627	ef×eg	16	41.9	20644291
L32197	lm×ll	16	42.37	20822870
L47841	ef×eg	16	42.81	20937917
L54295	ef×eg	16	43.15	21008753
L235673	ef×eg	16	43.49	21014830
L17402	ef×eg	16	44.17	21087479
L77011	ef×eg	16	44.17	21212204
L77012	ef×eg	16	44.17	21212307
L346823	ef×eg	16	44.51	22177620
L174176	ef×eg	16	44.91	22218495
L37681	lm×ll	16	49.23	22732922
L4509	lm×ll	16	49.23	22793679
L3128	ef×eg	16	53.45	23161644
L119557	ef×eg	16	54.58	23288743
L229379	ef×eg	16	54.58	23297094
L75776	ab×cd	16	54.58	23390513

## Sheet: Supplementary Table S4
Supplementary Table S4. Two-sample t-test for genotypic classes ac/ad against bc/bd at maximum LOD marker UDV-052. LOD - logarithm of the odds.
Phenotype	t-test p-value	Sig. level	Cohen's d	Effect size
P19_Veraison_1998	5,85E-10	***	1.92	large
P19_Veraison_1999	2,42E-21	***	2.21	large
P13_Veraison_2008	1,26E-32	***	3.14	large
P19_Veraison_2009	8,17E-38	***	3.22	large
P19_Veraison_2010	9,49E-29	***	2.7	large
P19_Veraison_2011	1,42E-34	***	3.11	large
P13_Veraison_2011	1,36E-44	***	4.8	large
P30_Veraison_2012	2,78E-23	***	2.29	large
P30_Veraison_2013	5,26E-23	***	2.25	large
P30_Veraison_2014	2,54E-25	***	2.4	large
P30_Veraison_2015	2,04E-20	***	2.11	large
P30_Veraison_2016	9,91E-32	***	2.85	large
P13_Veraison_2016	1,06E-38	***	3.5	large
P30_Veraison_2017	1,24E-34	***	3.22	large
P30_Veraison_2018	5,39E-22	***	2.33	large
P30_Veraison_2019	6,66E-26	***	2.42	large
P30_Veraison_2020	8,70E-27	***	2.52	large
BLUP	1,02E-43	***	3.71	large

## Sheet: Supplementary Table S5
Supplementary Table S5. Recombinant genotypes from the CM × VB population with recombination events in a 6.4-Mb region covered by 68 HBMs and 21 SSR markers surrounding the Ver1 locus on chromosome 16. Delineating markers of the reduced Ver1 locus are highlighted in gray. Recombinant genotypes of the original mapping population are highlighted in light gray. Yellow, allele a from the Bacchus alle…
	name	UDV-104	UDV-009	VMC1E11	GF16-12	L114642	L30703	L151247	L130748	L6981	L62391	L73527	L86479	L48099	L218094	L32754	L32753	L192776	L84514	L22508	L3561	L242	L68334	L87342	L58254	L16178	L74630	L161232	L29744	L82089	L82090	L26300	L101258	L53585	GF16-50	GF16-51	GF16-49	L4097	GF16-48	L142244	GF16-52	UDV-052	GF16-53	GF16-72	L60798	L15687	GF16-73	GF16-74	GF16-75
	segregation type	<abxcd>	<abxcd>	<abxcd>	<abxcd>	<efxeg>	<lmxll>	<efxeg>	<efxeg>	<lmxll>	<efxeg>	<lmxll>	<efxeg>	<lmxll>	<efxeg>	<lmxll>	<abxcd>	<lmxll>	<abxcd>	<efxeg>	<efxeg>	<abxcd>	<efxeg>	<efxeg>	<abxcd>	<lmxll>	<efxeg>	<lmxll>	<lmxll>	<lmxll>	<lmxll>	<lmxll>	<lmxll>	<lmxll>	<abxcd>	<efxeg>	<lmxll>	<lmxll>	<lmxll>	<lmxll>	<efxeg>	<abxcd>	<efxeg>	<lmxll>	<lmxll>	<efxeg>	<efxeg>	<abxcd>	<abxcd>
	ZS2013-004-1048	bc	bc	bc	bd	eg	ll	ef	fg	ll	fg	ll	fg	ll	fg	ll	bd	ll	bd	fg	fg	bd	fg	fg	bd	ll	ee	ll	ll	ll	ll	ll	ll	ll	bd	ef	ll	ll	ll	ll	fg	bd	ef	ll	ll	eg	eg	bd	bd
	ZS2013-004-0310	bd	bd	bc	bc	ee	ll	fg	ef	ll	ef	ll	ef	ll	ef	ll	bc	ll	bc	ef	ef	bc	ef	ef	bc	ll	eg	ll	ll	ll	ll	ll	ll	ll	bc	fg	ll	ll	ll	ll	ef	bc	fg	ll	ll	ee	ee	bc	bc
	ZS2013-004-0430	bc	bc	bc	bc	ee	ll	fg	ef	ll	ef	ll	ef	ll	ef	ll	bc	ll	bc	ef	ef	bc	ef	ef	bc	ll	eg	ll	ll	ll	ll	ll	ll	ll	bc	fg	ll	ll	ll	ll	ef	bc	fg	ll	ll	ee	ee	bc	bc
	ZS2013-004-0350	bc	bc	bc	bc	ee	ll	fg	ef	ll	ef	ll	ef	ll	ef	ll	bc	ll	bc	ef	ef	bc	ef	ef	bc	ll	eg	ll	ll	ll	ll	ll	ll	ll	bc	fg	ll	ll	ll	ll	ef	bc	fg	ll	ll	ee	ee	bc	bc
	ZS2013-004-0124	bc	bc	bc	bc	ee	ll	fg	ef	ll	ef	ll	ef	ll	ef	ll	bc	ll	bc	ef	fg	bc	ef	ef	bd	ll	eg	ll	ll	ll	ll	ll	ll	ll	bc	fg	ll	ll	ll	ll	ef	bc	fg	ll	ll	ee	ee	bd	bd
	ZS2013-004-0299	bd	bd	bd	bd	eg	ll	ef	fg	ll	fg	ll	fg	ll	fg	ll	bd	ll	bd	fg	ef	bd	fg	fg	bc	ll	ee	ll	ll	ll	ll	ll	ll	ll	bd	ef	ll	ll	ll	ll	fg	bd	ef	ll	ll	eg	eg	bd	bd
	ZS2013-004-0117	bc	bc	bd	bd	eg	ll	ef	fg	ll	fg	ll	fg	ll	fg	ll	bd	ll	bd	fg	ef	bd	fg	fg	bc	ll	ee	ll	ll	ll	ll	ll	ll	ll	bd	ef	ll	ll	ll	ll	fg	bd	ef	ll	ll	eg	eg	bd	bd
	ZS2013-004-0169	bc	bc	bc	bc	ee	ll	fg	ef	ll	ef	ll	ef	ll	ef	ll	bc	ll	bc	ef	fg	bc	ef	ef	bd	ll	eg	ll	ll	ll	ll	ll	ll	ll	bc	fg	ll	ll	ll	ll	ef	bc	fg	ll	ll	ee	eg	bd	bd
	ZS2013-004-0486	bd	bd	bd	bd	eg	ll	ef	fg	ll	fg	ll	fg	ll	fg	ll	bd	ll	bd	fg	ef	bd	fg	fg	bc	ll	ee	ll	ll	ll	ll	ll	ll	ll	bd	ef	ll	ll	ll	ll	fg	bd	ef	ll	ll	eg	eg	bd	bd
	ZS2013-004-0330	bc	bc	bc	bc	ee	ll	fg	ef	ll	ef	ll	ef	ll	ef	ll	bc	ll	bc	ef	fg	bc	ef	ef	bd	ll	eg	ll	ll	ll	ll	ll	ll	ll	bc	fg	ll	ll	ll	ll	ef	bc	fg	ll	ll	ee	ee	bc	bc
	ZS2013-004-0568	bc	bc	bc	bc	ee	ll	fg	ef	ll	ef	ll	ef	ll	ef	ll	bc	ll	bc	ef	fg	bc	ef	ef	bd	ll	eg	ll	ll	ll	ll	ll	ll	ll	bc	fg	ll	ll	ll	ll	ef	bc	fg	ll	ll	ee	eg	bc	bc
	ZS2013-004-0356	bc	bc	bc	bc	--	ll	--	--	ll	--	ll	--	ll	--	ll	--	ll	--	--	--	--	--	--	--	ll	--	ll	ll	ll	ll	ll	ll	ll	bd	ef	ll	ll	ll	ll	fg	bd	ef	ll	ll	eg	eg	bd	bd
	ZS2013-004-0391	bc	bc	bc	bc	ee	ll	fg	ef	ll	ef	ll	ef	ll	ef	ll	bc	ll	bc	ef	fg	bc	ef	ef	bc	ll	eg	ll	ll	ll	ll	ll	ll	ll	bc	fg	ll	ll	ll	ll	ef	bc	fg	ll	ll	ee	ee	bc	bc
	ZS2013-004-0155	bc	bc	bc	bc	ee	ll	fg	ef	ll	ef	ll	ef	ll	ef	ll	bc	ll	bc	ef	fg	bc	ef	ef	bc	ll	eg	ll	ll	ll	ll	ll	ll	ll	bc	fg	ll	ll	ll	ll	ef	bc	fg	ll	ll	ee	ee	bc	bc
	ZS2013-004-0620	bc	bc	bc	bc	ee	ll	fg	ef	ll	ef	ll	ef	ll	ef	ll	bc	ll	bc	ef	fg	bc	ef	ef	bc	ll	eg	ll	ll	ll	ll	ll	ll	ll	bc	fg	ll	ll	ll	ll	ef	bc	fg	ll	ll	ee	ee	bc	bc
	ZS2013-004-0651	bc	bc	bc	bc	ee	ll	fg	ef	ll	ef	ll	ef	ll	ef	ll	bc	ll	bc	ef	fg	bc	ef	ef	bc	ll	eg	ll	ll	ll	ll	ll	ll	ll	bc	fg	ll	ll	ll	ll	ef	bc	fg	ll	ll	ee	ee	bc	bc
	ZS2013-004-0711	bc	bc	bc	bc	ee	ll	fg	ef	ll	ef	ll	ef	ll	ef	ll	bc	ll	bc	ef	fg	bc	ef	ef	bc	ll	eg	ll	ll	ll	ll	ll	ll	ll	bc	fg	ll	ll	ll	ll	ef	bc	fg	ll	ll	ee	ee	bc	bc
	ZS2013-004-0764	bd	bd	bd	bd	eg	ll	ef	fg	ll	fg	ll	fg	ll	fg	ll	bd	ll	bd	fg	ef	bd	fg	fg	bd	ll	ee	ll	ll	ll	ll	ll	ll	ll	bd	ef	ll	ll	ll	ll	fg	bd	ef	ll	ll	eg	eg	bd	bd
	ZS2013-004-0818	bd	bd	bd	bd	eg	ll	ef	fg	ll	fg	ll	fg	ll	fg	ll	bd	ll	bd	fg	ef	bd	fg	fg	bd	ll	ee	ll	ll	ll	ll	ll	ll	ll	bd	ef	ll	ll	ll	ll	fg	bd	ef	ll	ll	eg	eg	bd	bd
	ZS2013-004-0918	bc	bc	bc	bc	ee	ll	fg	ef	ll	ef	ll	ef	ll	ef	ll	bc	ll	bc	ef	fg	bc	ef	ef	bc	ll	eg	ll	ll	ll	ll	ll	ll	ll	bc	fg	ll	ll	ll	ll	ef	bc	fg	ll	ll	ee	ee	bc	bc
	ZS2013-004-0991	bc	bc	bc	bc	ee	ll	fg	ef	ll	ef	ll	ef	ll	ef	ll	bc	ll	bc	ef	fg	bc	ef	ef	bc	ll	eg	ll	ll	ll	ll	ll	ll	ll	bc	fg	ll	ll	ll	ll	ef	bc	fg	ll	ll	ee	ee	bc	bc
	ZS2013-004-0128	bd	bd	bd	bd	eg	ll	ef	fg	ll	fg	ll	fg	ll	fg	ll	bd	ll	bd	fg	ef	bd	fg	fg	bd	ll	ee	ll	ll	ll	ll	ll	ll	ll	bd	ef	ll	ll	ll	ll	fg	bd	ef	ll	ll	eg	eg	bd	bd
	ZS2013-004-0070	bd	bd	bd	bd	eg	ll	ef	fg	ll	fg	ll	fg	ll	fg	ll	bd	ll	bd	fg	ef	bd	fg	fg	bd	ll	ee	ll	ll	ll	ll	ll	ll	ll	bd	ef	ll	ll	ll	ll	fg	bd	fg	ll	ll	eg	eg	bd	bd
	ZS2013-004-0112	bc	bc	bd	bd	eg	ll	ef	fg	ll	fg	ll	fg	ll	fg	ll	bd	ll	bd	fg	ef	bd	fg	fg	bd	ll	ee	ll	ll	ll	ll	ll	ll	ll	bd	ef	ll	ll	ll	ll	fg	bd	ef	ll	ll	eg	eg	bd	bd
	ZS1989-030-0660	bd	bd	bd	bd	eg	ll	ef	fg	ll	fg	ll	fg	ll	fg	ll	bd	ll	bd	fg	ef	bd	fg	fg	bd	ll	eg	ll	ll	ll	ll	ll	ll	ll	bd	ef	ll	ll	ll	ll	--	bd	fg	ll	ll	eg	eg	bd	bd
	ZS2013-004-0399	bd	bd	bd	bd	eg	ll	ef	fg	ll	fg	ll	fg	ll	fg	ll	bd	ll	bd	fg	ef	bd	fg	fg	bd	ll	ee	ll	ll	ll	ll	ll	ll	ll	bd	ef	ll	ll	ll	ll	fg	bd	ef	ll	ll	eg	eg	bd	bd
	ZS2013-004-0206	bd	bd	bd	bd	eg	ll	ef	fg	ll	fg	ll	fg	ll	fg	ll	bd	ll	bd	fg	ef	bd	fg	fg	bd	ll	ee	ll	ll	ll	ll	ll	ll	ll	bd	ef	ll	ll	ll	ll	fg	bd	ef	ll	ll	eg	eg	bc	bc
	ZS2013-004-0276	bc	bc	bd	bd	eg	ll	ef	fg	ll	fg	ll	fg	ll	fg	ll	bd	ll	bd	fg	ef	bd	fg	fg	bd	ll	ee	ll	ll	ll	ll	ll	ll	ll	bd	ef	ll	ll	ll	ll	fg	bd	ef	ll	ll	eg	eg	bd	bd
	ZS2013-004-0311	bc	bc	bc	bc	ee	ll	fg	ef	ll	ef	ll	ef	ll	ef	ll	bc	ll	bc	ef	fg	bc	ef	ef	bc	ll	eg	ll	ll	ll	ll	ll	ll	ll	bc	fg	ll	ll	ll	ll	ef	bc	fg	ll	ll	ee	ee	bc	bc
	ZS2013-004-0451	bd	bd	bd	bd	eg	ll	ef	fg	ll	fg	ll	fg	ll	fg	ll	bd	ll	bd	fg	ef	bd	fg	fg	bd	ll	ee	ll	ll	ll	ll	ll	ll	ll	bd	ef	ll	ll	ll	ll	fg	bd	ef	ll	ll	eg	eg	bd	bd
	ZS2013-004-0778	bc	bc	bc	bc	ee	ll	fg	ef	ll	ef	ll	ef	ll	ef	ll	bc	ll	bc	ef	fg	bc	ef	ef	bc	ll	eg	ll	ll	ll	ll	ll	ll	ll	bc	fg	ll	ll	ll	ll	ef	bc	fg	ll	ll	ee	ee	bc	bc
	ZS2013-004-0915	bc	bc	bc	bc	ee	ll	fg	ef	ll	ef	ll	ef	ll	ef	ll	bc	ll	bc	ef	fg	bc	ef	ef	bc	ll	eg	ll	ll	ll	ll	ll	ll	ll	bc	fg	ll	ll	ll	ll	ef	bc	fg	ll	ll	ee	ee	bc	bc
	ZS2013-004-1028	bd	bd	bd	bd	eg	ll	ef	fg	ll	fg	ll	fg	ll	fg	ll	bd	ll	bd	fg	ef	bd	fg	fg	bd	ll	ee	ll	ll	ll	ll	ll	ll	ll	bd	ef	ll	ll	ll	ll	fg	bd	ef	ll	ll	eg	eg	bd	bd
	ZS2013-004-0848	bc	bc	bc	bc	ee	ll	fg	ef	ll	ef	ll	ef	ll	ef	ll	bc	ll	bc	ef	fg	bc	ef	ef	bd	ll	eg	ll	ll	ll	ll	ll	ll	ll	bc	fg	ll	ll	ll	ll	ef	bc	fg	ll	ll	ee	ee	bc	bc
	ZS2013-004-0151	bc	bc	bd	bd	eg	ll	ef	fg	ll	fg	ll	fg	ll	fg	ll	bd	ll	bd	fg	ef	bd	fg	fg	bc	ll	ee	ll	ll	ll	ll	ll	ll	ll	bd	ef	ll	ll	ll	ll	fg	bd	ef	ll	ll	eg	eg	bd	bd
	ZS2013-004-0795	bd	bd	bc	bc	ee	ll	fg	ef	ll	ef	ll	ef	ll	ef	ll	bc	ll	bc	ef	fg	bc	ef	ef	bd	ll	eg	ll	ll	ll	ll	ll	ll	ll	bc	fg	ll	ll	ll	ll	ef	bc	fg	ll	ll	ee	ee	bc	bc
	ZS2013-004-0165	bd	bd	bd	bd	eg	ll	ef	fg	ll	fg	ll	fg	ll	fg	ll	bd	ll	bd	fg	ef	bd	fg	fg	bc	ll	ee	ll	ll	ll	ll	ll	ll	ll	bd	ef	ll	ll	ll	ll	fg	bd	ef	ll	ll	eg	eg	bd	bd
	ZS1989-030-0257	bd	bd	bd	bd	eg	ll	ef	fg	ll	fg	ll	fg	ll	fg	ll	bd	ll	bd	fg	ef	bd	fg	fg	bd	ll	eg	ll	ll	ll	ll	ll	ll	ll	bd	ef	ll	ll	ll	ll	fg	bd	ef	ll	ll	eg	eg	bd	bd
	ZS2013-004-0604	bc	bc	bc	bc	ee	ll	fg	ef	ll	ef	ll	ef	ll	ef	ll	bc	ll	bc	ef	fg	bc	ef	ef	bc	ll	eg	ll	ll	ll	ll	ll	ll	ll	bc	fg	ll	ll	ll	ll	ef	bc	fg	ll	ll	ee	ee	bc	bc
	ZS2013-004-0264	bc	bc	bc	bc	ee	ll	fg	ef	ll	ef	ll	ef	ll	ef	ll	bc	ll	bc	ef	fg	bc	ef	ef	bd	ll	eg	ll	ll	ll	ll	ll	ll	ll	bc	fg	ll	ll	ll	ll	ef	bc	fg	ll	lm	ef	ef	ac	ac
	ZS2013-004-0429	bc	bc	bc	bc	ee	ll	fg	ef	ll	ef	ll	ef	ll	ef	ll	bc	ll	bc	ef	fg	bc	ef	ef	bc	ll	eg	ll	ll	ll	ll	ll	ll	ll	bc	fg	ll	ll	ll	ll	ee	ac	eg	lm	lm	ef	ef	ac	ac
	ZS2013-004-0273	bc	bc	bc	bd	ee	ll	--	--	ll	--	ll	--	ll	--	ll	--	--	--	--	fg	--	--	--	bc	ll	ee	ll	ll	ll	ll	ll	ll	ll	bd	ef	ll	ll	ll	ll	eg	ad	ee	lm	lm	fg	fg	ad	ad
	ZS2013-004-0822	bd	bd	bd	bd	eg	ll	ef	fg	ll	fg	ll	fg	ll	fg	ll	bd	ll	bd	fg	ef	bd	fg	fg	bd	ll	ee	ll	ll	ll	ll	ll	ll	ll	bd	ef	ll	ll	ll	--	eg	ad	ee	lm	lm	fg	fg	ad	ad
	ZS1989-030-0330	bc	bc	bc	bc	ee	ll	fg	ef	ll	ef	ll	ef	ll	ef	ll	bc	ll	bc	ef	fg	bc	ef	ef	bc	ll	ee	ll	lm	lm	lm	lm	lm	lm	ac	eg	lm	lm	lm	lm	ee	ac	eg	lm	lm	ef	ef	ac	ac
	ZS1989-030-0057	bd	bd	bd	bd	eg	ll	ef	fg	ll	fg	ll	fg	ll	fg	ll	bd	ll	bd	fg	ef	bd	fg	fg	bd	ll	eg	lm	lm	lm	lm	lm	lm	lm	ad	ee	lm	lm	lm	lm	eg	ad	ee	lm	lm	ef	ef	ad	ad
	ZS1989-030-0598	bd	bd	bd	bd	eg	ll	ef	fg	ll	fg	ll	fg	ll	fg	ll	bd	ll	bd	fg	ef	bd	fg	fg	bd	ll	ef	lm	lm	lm	lm	lm	lm	lm	ad	ee	lm	lm	lm	lm	eg	ad	ee	lm	lm	ef	ef	ad	ad
	ZS2013-004-0225	bd	bd	bd	bd	fg	lm	ee	eg	lm	eg	lm	eg	lm	eg	lm	ad	lm	ad	eg	ee	ad	eg	eg	ac	lm	ef	lm	lm	lm	lm	lm	lm	lm	ad	ee	lm	lm	lm	lm	eg	ad	ee	lm	lm	fg	fg	ad	ad
	ZS2013-004-0239	ac	ad	ad	ad	fg	lm	ee	eg	lm	eg	lm	eg	lm	eg	lm	ad	lm	ad	eg	ee	ad	eg	eg	ad	lm	ef	lm	lm	lm	lm	lm	lm	lm	ad	ee	lm	lm	lm	lm	eg	ad	ee	lm	lm	fg	fg	ad	ad
	ZS2013-004-0332	ac	ac	ac	ac	ef	lm	eg	ee	lm	ee	lm	ee	lm	ee	lm	ac	lm	ac	ee	eg	ac	ee	ee	ac	lm	fg	lm	lm	lm	lm	lm	lm	lm	ac	eg	lm	lm	lm	lm	ee	ac	eg	lm	lm	ef	ef	ac	ac
	ZS2013-004-0054	ac	ac	ac	ac	--	lm	--	--	lm	--	lm	--	lm	--	lm	--	lm	--	--	--	--	--	--	--	lm	--	lm	lm	lm	lm	lm	lm	lm	ad	ee	lm	lm	lm	lm	eg	ad	ee	lm	lm	fg	fg	ad	ad
	ZS2013-004-0733	ac	ac	ac	ac	ef	lm	eg	ee	lm	ee	lm	ee	lm	ee	lm	ac	lm	ac	ee	eg	ac	ee	ee	ac	lm	fg	lm	lm	lm	lm	lm	lm	lm	ac	eg	lm	lm	lm	lm	ee	ac	eg	lm	lm	ef	ef	ac	ac
	ZS2013-004-0829	ac	ac	ac	ac	ef	lm	eg	ee	lm	ee	lm	ee	lm	ee	lm	ac	lm	ac	ee	eg	ac	ee	ee	ad	lm	fg	lm	lm	lm	lm	lm	lm	lm	ac	eg	lm	lm	lm	lm	ee	ac	eg	lm	lm	ef	ef	ac	ac
	ZS2013-004-0008	ac	ac	ac	ac	ef	lm	eg	ee	lm	ee	lm	ee	lm	ee	lm	ac	lm	ac	ee	eg	ac	ee	ee	ad	lm	fg	lm	lm	lm	lm	lm	lm	lm	ac	eg	lm	lm	lm	lm	ee	ac	eg	lm	lm	ef	ef	ac	ac
	ZS2013-004-0836	ac	ac	ad	ad	fg	lm	ee	eg	lm	eg	lm	eg	lm	eg	lm	ad	lm	ad	eg	ee	ad	eg	eg	ac	lm	ef	lm	lm	lm	lm	lm	lm	lm	ad	ee	lm	lm	lm	lm	eg	ad	ee	lm	lm	fg	fg	ad	ad
	ZS2013-004-0720	ac	ac	ac	ac	ef	lm	eg	ee	lm	ee	lm	ee	lm	ee	lm	ac	lm	ac	ee	eg	ac	ee	ee	ad	lm	fg	lm	lm	lm	lm	lm	lm	lm	ac	eg	lm	lm	lm	lm	ee	ac	eg	lm	lm	ef	ef	ac	ac
	ZS2013-004-0069	ad	ad	ac	ac	ef	lm	eg	ee	lm	ee	lm	ee	lm	ee	lm	ac	lm	ac	ee	eg	ac	ee	ee	ac	lm	fg	lm	lm	lm	lm	lm	lm	lm	ac	eg	lm	lm	lm	lm	ee	ac	eg	lm	lm	ef	ef	ac	ad
	ZS2013-004-0209	ac	ac	ac	ac	ef	lm	eg	ee	lm	ee	lm	ee	lm	ee	lm	ac	lm	ac	ee	eg	ac	ee	ee	ac	lm	fg	lm	lm	lm	lm	lm	lm	lm	ac	eg	lm	lm	lm	lm	ee	ac	eg	lm	lm	ef	ef	ac	ac
	ZS2013-004-0658	ad	ad	ac	ac	ef	lm	eg	ee	lm	ee	lm	ee	lm	ee	lm	ac	lm	ac	ee	eg	ac	ee	ee	ac	lm	fg	lm	lm	lm	lm	lm	lm	lm	ac	eg	lm	lm	lm	lm	ee	ac	eg	lm	lm	ef	ef	ac	ac
	ZS2013-004-0837	ac	ac	ac	ac	ef	lm	eg	ee	lm	ee	lm	ee	lm	ee	lm	ac	lm	ac	ee	eg	ac	ee	ee	ac	lm	fg	lm	lm	lm	lm	lm	lm	lm	ac	eg	lm	lm	lm	lm	ee	ac	eg	lm	lm	ef	ef	ac	ac
	ZS2013-004-0074	ac	ac	ad	ad	fg	lm	ee	eg	lm	eg	lm	eg	lm	eg	lm	ad	lm	ad	eg	ee	ad	eg	eg	ad	lm	ef	lm	lm	lm	lm	lm	lm	lm	ad	ee	lm	lm	lm	lm	eg	ad	ee	lm	lm	fg	fg	ad	ad
	ZS2013-004-0343	ad	ad	ad	ad	fg	lm	ee	eg	lm	eg	lm	eg	lm	eg	lm	ad	lm	ad	eg	ee	ad	eg	eg	ad	lm	ef	lm	lm	lm	lm	lm	lm	lm	ad	ee	lm	lm	lm	lm	eg	ad	ee	lm	lm	fg	fg	ad	ad
	ZS2013-004-0452	ac	ac	ad	ad	fg	lm	ee	eg	lm	eg	lm	eg	lm	eg	lm	ad	lm	ad	eg	ee	ad	eg	eg	ad	lm	ef	lm	lm	lm	lm	lm	lm	lm	ad	ee	lm	lm	lm	lm	eg	ad	ee	lm	lm	fg	fg	ad	ad
	ZS2013-004-0661	ad	ad	ad	ad	fg	lm	ee	eg	lm	eg	lm	eg	lm	eg	lm	ad	lm	ad	eg	ee	ad	eg	eg	ad	lm	ef	lm	lm	lm	lm	lm	lm	lm	ad	ee	lm	lm	lm	lm	eg	ad	ee	lm	lm	fg	fg	ad	ad
	ZS2013-004-0910	ac	ac	ac	ac	ef	lm	eg	ee	lm	ee	lm	ee	lm	ee	lm	ac	lm	ac	ee	eg	ac	ee	ee	ac	lm	fg	lm	lm	lm	lm	lm	lm	lm	ac	eg	lm	lm	lm	lm	ee	ac	eg	lm	lm	ef	ef	ac	ac
	ZS2013-004-0636	ac	ac	ac	ac	ef	lm	eg	ee	lm	ee	lm	ee	lm	ee	lm	ac	lm	ac	ee	eg	ac	ee	ee	ad	lm	fg	lm	lm	lm	lm	lm	lm	lm	ac	eg	lm	lm	lm	lm	ee	ac	eg	lm	lm	ef	ef	ac	ac
	ZS2013-004-0072	ac	ac	ac	ac	ef	lm	eg	ee	lm	ee	lm	ee	lm	ee	lm	ac	lm	ac	ee	eg	ac	ee	ee	ac	lm	fg	lm	lm	lm	lm	lm	lm	lm	ac	eg	lm	lm	lm	lm	ee	ac	eg	lm	lm	ef	ef	ac	ac
	ZS2013-004-0284	ac	ac	ac	ac	ef	lm	eg	ee	lm	ee	lm	ee	lm	ee	lm	ac	lm	ac	ee	eg	ac	ee	ee	ac	lm	fg	lm	lm	lm	lm	lm	lm	lm	ac	eg	lm	lm	lm	lm	ee	ac	eg	lm	lm	ef	ef	ac	ac
	ZS2013-004-0309	ad	ad	ad	ad	fg	lm	ee	eg	lm	eg	lm	eg	lm	eg	lm	ad	lm	ad	eg	ee	ad	eg	eg	ad	lm	ef	lm	lm	lm	lm	lm	lm	lm	ad	ee	lm	lm	lm	lm	eg	ad	ee	lm	lm	fg	fg	ad	ad
	ZS2013-004-0387	ad	ad	ad	ad	fg	lm	ee	eg	lm	eg	lm	eg	lm	eg	lm	ad	lm	ad	eg	ee	ad	eg	eg	ad	lm	ef	lm	lm	lm	lm	lm	lm	lm	ad	ee	lm	lm	lm	lm	eg	ad	ee	lm	lm	fg	fg	ad	ad
	ZS2013-004-0418	ad	ad	ad	ad	fg	lm	ee	eg	lm	eg	lm	eg	lm	eg	lm	ad	lm	ad	eg	ee	ad	eg	eg	ad	lm	ef	lm	lm	lm	lm	lm	lm	lm	ad	ee	lm	lm	lm	lm	eg	ad	ee	lm	lm	fg	fg	ad	ad
	ZS2013-004-0594	ad	ad	ad	ad	fg	lm	ee	eg	lm	eg	lm	eg	lm	eg	lm	ad	lm	ad	eg	ee	ad	eg	eg	ad	lm	ef	lm	lm	lm	lm	lm	lm	lm	ad	ee	lm	lm	lm	lm	eg	ad	ee	lm	lm	fg	fg	ad	ad
	ZS2013-004-0721	ad	ad	ad	ad	fg	lm	ee	eg	lm	eg	lm	eg	lm	eg	lm	ad	lm	ad	eg	ee	ad	eg	eg	ad	lm	ef	lm	lm	lm	lm	lm	lm	lm	ad	ee	lm	lm	lm	lm	eg	ad	ee	lm	lm	fg	ef	ad	ac
	ZS2013-004-0997	ad	ad	ad	ad	fg	lm	ee	eg	lm	eg	lm	eg	lm	eg	lm	ad	lm	ad	eg	ee	ad	eg	eg	ad	lm	ef	lm	lm	lm	lm	lm	lm	lm	ad	ee	lm	lm	lm	lm	eg	ad	ee	lm	lm	fg	fg	ad	ad
	ZS2013-004-1009	ad	ad	ad	ad	fg	lm	ee	eg	lm	eg	lm	eg	lm	eg	lm	ad	lm	ad	eg	ee	ad	eg	eg	ad	lm	ef	lm	lm	lm	lm	lm	lm	lm	ad	ee	lm	lm	lm	lm	eg	ad	ee	lm	lm	fg	fg	ad	ad
	ZS2013-004-1015	ad	ad	ad	ad	fg	lm	ee	eg	lm	eg	lm	eg	lm	eg	lm	ad	lm	ad	eg	ee	ad	eg	eg	ad	lm	ef	lm	lm	lm	lm	lm	lm	lm	ad	ee	lm	lm	lm	lm	eg	ad	ee	lm	lm	fg	fg	ad	ad
	ZS2013-004-0127	ad	ad	ad	ad	fg	lm	ee	eg	lm	eg	lm	eg	lm	eg	lm	ad	lm	ad	eg	ee	ad	eg	eg	ad	lm	ef	lm	lm	lm	lm	lm	lm	lm	ad	ee	lm	lm	lm	lm	eg	ad	ee	lm	lm	fg	fg	ad	ad
	ZS1989-030-0505	ad	ad	ad	ad	fg	lm	ee	eg	lm	eg	lm	eg	lm	eg	lm	ad	lm	ad	eg	ee	ad	eg	eg	ad	lm	ef	lm	lm	lm	lm	lm	lm	lm	ad	ee	lm	lm	lm	lm	eg	ad	--	lm	lm	ef	ef	ac	ac
	ZS2013-004-0853	ac	ac	ac	ac	ef	lm	eg	ee	lm	ee	lm	ee	lm	ee	lm	ac	lm	ac	ee	eg	ac	ee	ee	ad	lm	fg	lm	lm	lm	lm	lm	lm	lm	ac	eg	lm	lm	lm	lm	ee	ac	eg	lm	lm	ef	ef	ac	ac
	ZS2013-004-0480	ac	ac	ac	ac	ef	lm	eg	ee	lm	ee	lm	ee	lm	ee	lm	ac	lm	ac	ee	eg	ac	ee	ee	ad	lm	fg	lm	lm	lm	lm	lm	lm	lm	ac	eg	lm	lm	lm	lm	ee	ac	eg	lm	lm	ef	ef	ac	ac
	ZS2013-004-0046	ad	ad	ad	ad	fg	lm	ee	eg	lm	eg	lm	eg	lm	eg	lm	ad	lm	ad	eg	ee	ad	eg	eg	ac	lm	ef	lm	lm	lm	lm	lm	lm	lm	ad	ee	lm	lm	lm	lm	eg	ad	ee	lm	lm	fg	--	ad	ac
	ZS2013-004-0744	ad	ad	ad	ad	fg	lm	ee	eg	lm	eg	lm	ee	lm	eg	lm	ad	lm	ad	eg	ee	ad	ee	eg	ad	lm	ef	lm	lm	lm	lm	lm	lm	lm	ad	ee	lm	lm	lm	lm	eg	ad	ee	lm	lm	fg	fg	ad	ad
	ZS2013-004-0022	ad	ad	ad	ad	fg	lm	ee	eg	lm	eg	lm	eg	lm	eg	lm	ad	lm	ad	eg	ee	ad	eg	eg	ad	lm	ef	lm	lm	lm	lm	lm	lm	lm	ad	ee	lm	lm	lm	lm	eg	ad	ee	lm	lm	fg	fg	ad	ad
	ZS2013-004-0091	ac	ac	ac	ac	ef	lm	eg	ee	lm	ee	lm	ee	lm	ee	lm	ac	lm	ac	ee	eg	ac	ee	ee	ad	lm	fg	lm	lm	lm	lm	lm	lm	lm	ac	eg	lm	lm	lm	lm	ee	ac	eg	lm	lm	ef	ef	ac	ac
	ZS2013-004-0755	ad	ad	ad	ad	fg	lm	ee	eg	lm	eg	lm	eg	lm	eg	lm	ad	lm	ad	eg	ee	ad	eg	eg	ad	lm	ef	lm	lm	lm	lm	lm	lm	lm	ad	ee	lm	lm	lm	lm	eg	ad	ee	lm	lm	fg	fg	ad	ad
	ZS1989-030-0674	ad	ad	ad	ad	fg	lm	ee	eg	lm	eg	lm	eg	lm	eg	lm	ad	lm	ad	eg	ee	ad	eg	eg	ad	lm	ef	lm	lm	lm	lm	lm	lm	lm	--	--	lm	lm	lm	lm	--	bd	ef	ll	ll	eg	eg	bd	bd
	ZS2013-004-0269	ac	ac	ad	ad	fg	lm	ee	eg	lm	eg	lm	eg	lm	eg	lm	ad	lm	ad	eg	ee	ad	eg	eg	ac	lm	ef	lm	lm	lm	lm	lm	lm	lm	bd	ef	ll	ll	ll	ll	fg	bd	ef	ll	ll	eg	eg	bd	bd
	ZS1989-030-0309	ad	ad	ad	ad	fg	lm	ee	eg	lm	eg	lm	eg	lm	eg	lm	ad	lm	ad	ee	eg	ad	ee	ee	ad	lm	ef	lm	ll	ll	ll	ll	ll	ll	--	--	ll	ll	ll	ll	--	bd	ef	ll	ll	eg	eg	bd	bd
	ZS1989-030-0132	ad	ad	ad	ad	fg	lm	ee	eg	lm	eg	lm	eg	lm	eg	lm	ad	lm	ad	ee	eg	ad	ee	ee	ad	ll	eg	ll	ll	ll	ll	ll	ll	ll	bd	ef	ll	ll	ll	ll	fg	bd	ef	ll	ll	eg	eg	bd	bd
	ZS1989-030-0650	ad	ad	ad	ad	fg	lm	ee	eg	lm	eg	lm	eg	lm	eg	lm	ad	lm	ad	ee	fg	bd	fg	fg	bd	ll	eg	ll	ll	ll	ll	ll	ll	ll	bd	ef	ll	ll	ll	ll	fg	bd	ef	ll	ll	eg	eg	bd	bd
	ZS1989-030-0303	ad	ad	ad	ad	fg	lm	ee	eg	lm	eg	lm	eg	lm	eg	lm	--	ll	bd	fg	fg	bd	fg	fg	bd	ll	eg	ll	ll	ll	ll	ll	ll	ll	bd	ef	ll	ll	ll	ll	fg	bd	ef	ll	ll	eg	eg	bd	bd
	ZS1989-030-0380	ad	ad	ad	ad	fg	lm	ee	eg	lm	eg	lm	eg	lm	fg	ll	bd	ll	bd	fg	fg	bd	fg	fg	bd	ll	eg	ll	ll	ll	ll	ll	ll	ll	bd	ef	ll	ll	ll	ll	fg	bd	ef	ll	ll	eg	eg	bd	bd
	chromosome	16	16	16	16	16	16	16	16	16	16	16	16	16	16	16	16	16	16	16	16	16	16	16	16	16	16	16	16	16	16	16	16	16	16	16	16	16	16	16	16	16	16	16	16	16	16	16	16
	position according to PN40024 12x	4092541	9994586	13708473	14961274	15549939	15649820	15649934	15827552	15857448	15868286	15870293	15870365	15876494	15927407	15963316	15963400	15987882	15999900	16039570	16054606	16063747	16186472	16186572	16233789	16250474	16332520	16355197	16448036	16523681	16523744	16540722	16550149	16994094	17150758	17152875	17164587	17168465	17177215	17218640	17255388	17267916	17270410	17322483	17334986	17335293	17348808	17349675	17351517
[truncated: 57 more columns]

## Sheet: Supplementary Table S6
Supplementary Table S6. Analysis of possible target genes extracted from the veraison-specific differentially expressed genes
A) DEGs from Theine et al (2021) showing AGCCGCC-motif in 2,000 bp upstream promotor region
ID CostV3	gene start	gene end	gene-type	Alias	AP2-binding site		motif start	motif end	motif-length	direction	motif-seq	UniProtKB
Vitvi00g01805	5369174	5372989	protein_coding	VIT_00s0366g00020,VviRTIC2	GCC-BOx	motif	1.342	1.348	7	reverse	AGCCGCC	Cysteine-rich receptor-like protein kinase 10
Vitvi01g01508	20425261	20428455	protein_coding	VIT_01s0010g02260	GCC-BOx	motif	1.973	1.979	7	forward	AGCCGCC	Alpha/beta hydrolase fold-3 domain-containing protein
Vitvi02g01019	14357325	14358297	protein_coding	VIT_02s0033g00410	GCC-BOx	motif	1.48	1.486	7	forward	AGCCGCC	Myb-related transcription factor
Vitvi02g01327	619835	620631	protein_coding	VIT_02s0025g00800	GCC-BOx	motif	318	324	7	reverse	AGCCGCC	Cation/H+ exchanger domain-containing protein
Vitvi02g01409	3622483	3623861	protein_coding	VIT_02s0025g04340	GCC-BOx	motif	1.943	1.949	7	forward	AGCCGCC	Thaumatin-like protein
Vitvi03g00493	5393836	5410479	protein_coding	VIT_03s0063g00580	GCC-BOx	motif	1.882	1.888	7	forward	AGCCGCC	Protein chromatin remodeling 25
Vitvi05g00107	1016869	1018091	protein_coding	VIT_05s0077g01150	GCC-BOx	motif	1.118	1.124	7	forward	AGCCGCC	glucan endo-1,3-beta-D-glucosidase
Vitvi06g00311	3833199	3842262	protein_coding	VIT_06s0004g03130	GCC-BOx	motif	1.72	1.726	7	reverse	AGCCGCC	Auxin response factor
Vitvi06g00411	5021854	5024164	protein_coding	VIT_06s0004g04110	GCC-BOx	motif	1.489	1.495	7	forward	AGCCGCC	TOX high mobility group box family member 4
Vitvi07g01288	20467558	20469679	protein_coding	VIT_07s0255g00090	GCC-BOx	motif	930	936	7	forward	AGCCGCC	Cytochrome P450 82C4
Vitvi08g01369	16336586	16341664	protein_coding	VIT_08s0007g02280	GCC-BOx	motif	1.379	1.385	7	forward	AGCCGCC	Phosphoinositide phospholipase C
Vitvi08g02035	4747031	4747486	protein_coding	TC60646	GCC-BOx	motif	715	721	7	forward	AGCCGCC	uncharacterized protein
Vitvi10g01734	4102751	4105357	protein_coding	VIT_00s0274g00080	GCC-BOx	motif	1.572	1.578	7	forward	AGCCGCC	NAD(P)H dehydrogenase (quinone)
Vitvi10g01735	4114743	4117079	protein_coding	VIT_00s0274g00090	GCC-BOx	motif	288	294	7	forward	AGCCGCC	NAD(P)H dehydrogenase (quinone)
Vitvi12g02185	564959	565414	protein_coding	VIT_12s0142g00160	GCC-BOx	motif	1.872	1.878	7	reverse	AGCCGCC	Transcription factor PAR1
Vitvi13g00035	378579	381733	protein_coding	VIT_13s0067g00700	GCC-BOx	motif	455	461	7	reverse	AGCCGCC	MENTAL domain-containing protein
Vitvi14g00339	4523139	4526812	protein_coding	VIT_14s0030g00660	GCC-BOx	motif	1.348	1.354	7	forward	AGCCGCC	uncharacterized protein
Vitvi14g01178	20709327	20714141	protein_coding	VIT_14s0006g02820	GCC-BOx	motif	1.723	1.729	7	reverse	AGCCGCC	Mannose-6-phosphate isomerase
Vitvi15g00912	18324581	18326118	protein_coding	VIT_15s0048g02870	GCC-BOx	motif	577	583	7	forward	AGCCGCC	Homeobox-leucine zipper protein
Vitvi17g01497	8552574	8560314	protein_coding	VIT_17s0000g07070	GCC-BOx	motif	1.595	1.601	7	reverse	AGCCGCC	UDP-glycosyltransferase 83A1
Vitvi18g02581	4576727	4578243	protein_coding	VIT_18s0001g06060	GCC-BOx	motif	442	448	7	forward	AGCCGCC	Glycosyltransferase
B) Veraison-specific DEGs from Theine et al (2021) correlated to Vitvi16g00942
ID CostV3	Alias	Gene Name	GCC-Box	UniProtKB
Vitvi01g01236	VIT_01s0010g00240		no	CTP synthase
Vitvi02g01019	VIT_02s0033g00450<br>VIT_02s0033g00380<br>VIT_02s0033g00390<br>VIT_02s0033g00410	MYBA1	yes	Myb-related transcription factor
Vitvi05g01743	VIT_05s0077g01980		no	uncharacterized protein
Vitvi07g01644	VIT_07s0129g00660		no	Indole-3-acetic acid-amido synthetase GH3.1
Vitvi11g00050	VIT_11s0016g00710	JAZ9	no	Protein TIFY
Vitvi13g00035	VIT_13s0067g00700		yes	MENTAL domain-containing protein
Vitvi13g01379	VIT_13s0084g00240		no	Sulfotransferase
Vitvi15g00946	VIT_15s0046g00290	ARF15	no	Auxin response factor
Vitvi17g00162	VIT_17s0000g01930		no	Potassium transporter
Vitvi19g01665	VIT_19s0085g00010		no	Auxin-responsive protein SAUR71
